# Supplementary material for: ATR limits Rad18-mediated PCNA monoubiquitination to preserve replication fork and telomerase-independent telomere stability
Source: EMBO J. 2024 Mar 11;43(7):9. doi: 10.1038/s44318-024-00066-9 (PMC10987609; doi:10.1038/s44318-024-00066-9)
Supplement: Supplementary file 1 — Source Data Fig. 1 [file 44318_2024_66_MOESM1_ESM.zip]

Archive with 66 entries (58 files):
- Figure 5/
- Figure 5/C-SFB-SLX4-CoIP/
- Figure 5/D-UbPCNA/
- Figure 5/.DS_Store
- __MACOSX/Figure 5/._.DS_Store
- Figure 5/G-230727-SLX4-UBZ-PLA/
- Figure 5/B-SFB-SLX4-UbPCNA-CoIP/
- Figure 5/F-230727-SLX4-UBZ-PLA-image/
- Figure 5/E-UbPCNA-Pulldown/
- Figure 5/H-230911-p-ATM-WT-UBZ/
- Figure 5/C-SFB-SLX4-CoIP/PCNA-input.jpg
- __MACOSX/Figure 5/C-SFB-SLX4-CoIP/._PCNA-input.jpg
- Figure 5/C-SFB-SLX4-CoIP/flag-input.jpg
- __MACOSX/Figure 5/C-SFB-SLX4-CoIP/._flag-input.jpg
- Figure 5/C-SFB-SLX4-CoIP/PCNA-CoIP.jpg
- __MACOSX/Figure 5/C-SFB-SLX4-CoIP/._PCNA-CoIP.jpg
- Figure 5/C-SFB-SLX4-CoIP/flag-ip.jpg
- __MACOSX/Figure 5/C-SFB-SLX4-CoIP/._flag-ip.jpg
- Figure 5/D-UbPCNA/.DS_Store
- __MACOSX/Figure 5/D-UbPCNA/._.DS_Store
- Figure 5/D-UbPCNA/PCNA-UB.jpg
- __MACOSX/Figure 5/D-UbPCNA/._PCNA-UB.jpg
- Figure 5/G-230727-SLX4-UBZ-PLA/.DS_Store
- __MACOSX/Figure 5/G-230727-SLX4-UBZ-PLA/._.DS_Store
- Figure 5/G-230727-SLX4-UBZ-PLA/230727-SFB-SLX4-PLA.xlsx
- __MACOSX/Figure 5/G-230727-SLX4-UBZ-PLA/._230727-SFB-SLX4-PLA.xlsx
- Figure 5/B-SFB-SLX4-UbPCNA-CoIP/pcna-input.jpg
- __MACOSX/Figure 5/B-SFB-SLX4-UbPCNA-CoIP/._pcna-input.jpg
- Figure 5/B-SFB-SLX4-UbPCNA-CoIP/.DS_Store
- __MACOSX/Figure 5/B-SFB-SLX4-UbPCNA-CoIP/._.DS_Store
- Figure 5/B-SFB-SLX4-UbPCNA-CoIP/flag-input.jpg
- __MACOSX/Figure 5/B-SFB-SLX4-UbPCNA-CoIP/._flag-input.jpg
- Figure 5/B-SFB-SLX4-UbPCNA-CoIP/pcna-coip.jpg
- __MACOSX/Figure 5/B-SFB-SLX4-UbPCNA-CoIP/._pcna-coip.jpg
- Figure 5/B-SFB-SLX4-UbPCNA-CoIP/flag-ip.jpg
- __MACOSX/Figure 5/B-SFB-SLX4-UbPCNA-CoIP/._flag-ip.jpg
- Figure 5/F-230727-SLX4-UBZ-PLA-image/.DS_Store
- __MACOSX/Figure 5/F-230727-SLX4-UBZ-PLA-image/._.DS_Store
- Figure 5/F-230727-SLX4-UBZ-PLA-image/No Click.tif
- __MACOSX/Figure 5/F-230727-SLX4-UBZ-PLA-image/._No Click.tif
- Figure 5/F-230727-SLX4-UBZ-PLA-image/UBZ+.tif
- __MACOSX/Figure 5/F-230727-SLX4-UBZ-PLA-image/._UBZ+.tif
- Figure 5/F-230727-SLX4-UBZ-PLA-image/WT+tif.tif
- __MACOSX/Figure 5/F-230727-SLX4-UBZ-PLA-image/._WT+tif.tif
- Figure 5/F-230727-SLX4-UBZ-PLA-image/WT-tif.tif
- __MACOSX/Figure 5/F-230727-SLX4-UBZ-PLA-image/._WT-tif.tif
- Figure 5/F-230727-SLX4-UBZ-PLA-image/UBZ-tif.tif
- __MACOSX/Figure 5/F-230727-SLX4-UBZ-PLA-image/._UBZ-tif.tif
- Figure 5/E-UbPCNA-Pulldown/GST-Pulldown.jpg
- __MACOSX/Figure 5/E-UbPCNA-Pulldown/._GST-Pulldown.jpg
- Figure 5/E-UbPCNA-Pulldown/.DS_Store
- __MACOSX/Figure 5/E-UbPCNA-Pulldown/._.DS_Store
- Figure 5/E-UbPCNA-Pulldown/SFB-PCNA-Ub-Input.jpg
- __MACOSX/Figure 5/E-UbPCNA-Pulldown/._SFB-PCNA-Ub-Input.jpg
- Figure 5/E-UbPCNA-Pulldown/SFB-PCNA-ub-pulldown.jpg
- __MACOSX/Figure 5/E-UbPCNA-Pulldown/._SFB-PCNA-ub-pulldown.jpg
- Figure 5/E-UbPCNA-Pulldown/GST-Coomassie staining.tif
- __MACOSX/Figure 5/E-UbPCNA-Pulldown/._GST-Coomassie staining.tif
- Figure 5/H-230911-p-ATM-WT-UBZ/.DS_Store
- __MACOSX/Figure 5/H-230911-p-ATM-WT-UBZ/._.DS_Store
- Figure 5/H-230911-p-ATM-WT-UBZ/slx4-Knockown.jpg
- __MACOSX/Figure 5/H-230911-p-ATM-WT-UBZ/._slx4-Knockown.jpg
- Figure 5/H-230911-p-ATM-WT-UBZ/GAPDH.jpg
- __MACOSX/Figure 5/H-230911-p-ATM-WT-UBZ/._GAPDH.jpg
- Figure 5/H-230911-p-ATM-WT-UBZ/pSer1981-ATM.jpg
- __MACOSX/Figure 5/H-230911-p-ATM-WT-UBZ/._pSer1981-ATM.jpg
