# Supplementary material for: ATR limits Rad18-mediated PCNA monoubiquitination to preserve replication fork and telomerase-independent telomere stability
Source: EMBO J. 2024 Mar 11;43(7):9. doi: 10.1038/s44318-024-00066-9 (PMC10987609; doi:10.1038/s44318-024-00066-9)
Supplement: Supplementary file 1 — Source Data Fig. 1 [file 44318_2024_66_MOESM1_ESM.zip › Figure 5/G-230727-SLX4-UBZ-PLA/230727-SFB-SLX4-PLA.xlsx]

## Sheet: Sheet1
WT-	WT+	UBZ-	UBZ+	NO CLICK
3	10	5	6	0
4	7	2	5	0
5	16	10	5	0
2	17	6	3	0
2	12	5	2	0
8	16	6	10	0
2	8	9	5	0
3	6	5	3	0
3	20	3	14	0
2	13	11	17	0
14	14	7	8	0
7	8	2	9	0
7	13	15	11	0
4	12	5	5	0
5	8	7	15	0
4	4	4	5	0
5	9	3	8	0
4	12	4	5	0
3	5	16	3	0
2	12	6	3	0
5	8	7	4	0
14	7	5	5	0
4	4	7	9	0
3	7	3	9	0
4	10	5	7	0
7	9	8	18	0
10	16	10	4	0
6	7	7	4	0
4	28	2	5	0
11	10	4	7	0
5	15	10	6	0
5	18	10	3	0
2	11	5	7	0
4	14	6	7	0
4	12	5	7	0
6	7	4	4	0
3	7	4	7	0
15	7	5	8	0
11	6	6	4	0
12	26	20	6	0
10	25	11	3	0
11	11	5	2	0
17	5	3	2	0
11	2	8	11	0
4	3	6	5	0
18	13	4	5	0
7	12	4	8	0
3	8	5	7	0
9	10	3	12	0
10	4	6	7	0
6	3	5	5	0
7	3	7	6	0
9	10	3	14	0
10	4	6	4	0
9	12	5	4	0
17	5	6	9	0
2	4	2	5	0
3	4	3	4	0
4	8	15	3	0
7	4	8	2	0
6	6	11	6	0
8	4	6	4	0
3	11	5	7	0
12	18	5	4	0
5	11	7	7	0
13	10	7	6	0
2	3	5	7	0
19	13	9	3	0
10	15	3	7	0
4	6	5	7	0
2	7	6	14	0
11	6	3	7	0
11	8	3	6	0
2	10	2	5	0
4	22	4	4	0
12	11	3	7	0
7	8	8	3	0
10	9	10	2	0
5	17	9	3	0
6	8	4	4	0
1	27	2	4	0
14	10	4	5	0
6	8	5	4	0
10	6	7	15	0
11	3	6	14	0
3	11	3	8	0
3	6	12	9	0
3	8	5	3	0
1	9	19	17	0
1	7	6	11	0
8	3	1	7	0
3	6	5	7	0
5	10	8	7	0
1	12	7	4	0
4	8	8	6	0
8	11	2	6	0
8	12	4	2	0
13	8	2	5	0
4	8	6	6	0
	13	5	4	0
	10	7	3	0
	12	6		0
	8	4		0
	11	2		0
	12	3		0
	8			0
	9			0
	9			0
	3			0
	2			0
	25			0
	27			0
	15			0
	5			0
	4			0
	5			0
	8			0
	4			0
	9			0
				0
				0
				0
				0
