# Supplementary material for: ATR limits Rad18-mediated PCNA monoubiquitination to preserve replication fork and telomerase-independent telomere stability
Source: EMBO J. 2024 Mar 11;43(7):9. doi: 10.1038/s44318-024-00066-9 (PMC10987609; doi:10.1038/s44318-024-00066-9)
Supplement: Supplementary file 2 — Source Data Fig. 2 [file 44318_2024_66_MOESM2_ESM.zip]

Archive with 84 entries (76 files):
- Figure 1/
- Figure 1/F-210704-pcna-chki-wee1i/
- Figure 1/C-220125-PCNA-ub-APH/
- Figure 1/B-220122-PCNA-ATR-KD/
- Figure 1/.DS_Store
- __MACOSX/Figure 1/._.DS_Store
- Figure 1/E-230407-PCNA-Ub-Rad18-Knowkdown/
- Figure 1/A-211109-PCNA-HU-ATRi-HU+ATRi/
- Figure 1/D-230418-PCNA-Ub-UV/
- Figure 1/G-PCNA-Ub-CDC7i/
- Figure 1/F-210704-pcna-chki-wee1i/.DS_Store
- __MACOSX/Figure 1/F-210704-pcna-chki-wee1i/._.DS_Store
- Figure 1/F-210704-pcna-chki-wee1i/pcna-LONG.jpg
- __MACOSX/Figure 1/F-210704-pcna-chki-wee1i/._pcna-LONG.jpg
- Figure 1/F-210704-pcna-chki-wee1i/pTyr15-CDK1.jpg
- __MACOSX/Figure 1/F-210704-pcna-chki-wee1i/._pTyr15-CDK1.jpg
- Figure 1/F-210704-pcna-chki-wee1i/pSer296-Chk1.jpg
- __MACOSX/Figure 1/F-210704-pcna-chki-wee1i/._pSer296-Chk1.jpg
- Figure 1/F-210704-pcna-chki-wee1i/H3.jpg
- __MACOSX/Figure 1/F-210704-pcna-chki-wee1i/._H3.jpg
- Figure 1/F-210704-pcna-chki-wee1i/pcna-short.jpg
- __MACOSX/Figure 1/F-210704-pcna-chki-wee1i/._pcna-short.jpg
- Figure 1/C-220125-PCNA-ub-APH/.DS_Store
- __MACOSX/Figure 1/C-220125-PCNA-ub-APH/._.DS_Store
- Figure 1/C-220125-PCNA-ub-APH/pSer345-Chk1.jpg
- __MACOSX/Figure 1/C-220125-PCNA-ub-APH/._pSer345-Chk1.jpg
- Figure 1/C-220125-PCNA-ub-APH/H3.jpg
- __MACOSX/Figure 1/C-220125-PCNA-ub-APH/._H3.jpg
- Figure 1/C-220125-PCNA-ub-APH/PCNA-CH-SHORT.jpg
- __MACOSX/Figure 1/C-220125-PCNA-ub-APH/._PCNA-CH-SHORT.jpg
- Figure 1/C-220125-PCNA-ub-APH/PCNA-CH-LONG.jpg
- __MACOSX/Figure 1/C-220125-PCNA-ub-APH/._PCNA-CH-LONG.jpg
- Figure 1/B-220122-PCNA-ATR-KD/.DS_Store
- __MACOSX/Figure 1/B-220122-PCNA-ATR-KD/._.DS_Store
- Figure 1/B-220122-PCNA-ATR-KD/PCNA-LONG.jpg
- __MACOSX/Figure 1/B-220122-PCNA-ATR-KD/._PCNA-LONG.jpg
- Figure 1/B-220122-PCNA-ATR-KD/pSer345-CHK1.jpg
- __MACOSX/Figure 1/B-220122-PCNA-ATR-KD/._pSer345-CHK1.jpg
- Figure 1/B-220122-PCNA-ATR-KD/H3.jpg
- __MACOSX/Figure 1/B-220122-PCNA-ATR-KD/._H3.jpg
- Figure 1/B-220122-PCNA-ATR-KD/ATR.jpg
- __MACOSX/Figure 1/B-220122-PCNA-ATR-KD/._ATR.jpg
- Figure 1/B-220122-PCNA-ATR-KD/PCNA-SHORT.jpg
- __MACOSX/Figure 1/B-220122-PCNA-ATR-KD/._PCNA-SHORT.jpg
- Figure 1/E-230407-PCNA-Ub-Rad18-Knowkdown/.DS_Store
- __MACOSX/Figure 1/E-230407-PCNA-Ub-Rad18-Knowkdown/._.DS_Store
- Figure 1/E-230407-PCNA-Ub-Rad18-Knowkdown/PCNA-SHORT-RAD18-KNOCKDOWN.tif
- __MACOSX/Figure 1/E-230407-PCNA-Ub-Rad18-Knowkdown/._PCNA-SHORT-RAD18-KNOCKDOWN.tif
- Figure 1/E-230407-PCNA-Ub-Rad18-Knowkdown/H3.jpg
- __MACOSX/Figure 1/E-230407-PCNA-Ub-Rad18-Knowkdown/._H3.jpg
- Figure 1/E-230407-PCNA-Ub-Rad18-Knowkdown/PCNA-LONG-RAD18-KNOCKDOWN.tif
- __MACOSX/Figure 1/E-230407-PCNA-Ub-Rad18-Knowkdown/._PCNA-LONG-RAD18-KNOCKDOWN.tif
- Figure 1/E-230407-PCNA-Ub-Rad18-Knowkdown/RAD18-KNOCKDOWN.tif
- __MACOSX/Figure 1/E-230407-PCNA-Ub-Rad18-Knowkdown/._RAD18-KNOCKDOWN.tif
- Figure 1/A-211109-PCNA-HU-ATRi-HU+ATRi/.DS_Store
- __MACOSX/Figure 1/A-211109-PCNA-HU-ATRi-HU+ATRi/._.DS_Store
- Figure 1/A-211109-PCNA-HU-ATRi-HU+ATRi/PCNA-LONG EXPOSURE.jpg
- __MACOSX/Figure 1/A-211109-PCNA-HU-ATRi-HU+ATRi/._PCNA-LONG EXPOSURE.jpg
- Figure 1/A-211109-PCNA-HU-ATRi-HU+ATRi/PCNA-SHORT EXPOSURE.jpg
- __MACOSX/Figure 1/A-211109-PCNA-HU-ATRi-HU+ATRi/._PCNA-SHORT EXPOSURE.jpg
- Figure 1/A-211109-PCNA-HU-ATRi-HU+ATRi/pSer345-Chk1.jpg
- __MACOSX/Figure 1/A-211109-PCNA-HU-ATRi-HU+ATRi/._pSer345-Chk1.jpg
- Figure 1/A-211109-PCNA-HU-ATRi-HU+ATRi/H3.jpg
- __MACOSX/Figure 1/A-211109-PCNA-HU-ATRi-HU+ATRi/._H3.jpg
- Figure 1/D-230418-PCNA-Ub-UV/pcna-uv-long.jpg
- __MACOSX/Figure 1/D-230418-PCNA-Ub-UV/._pcna-uv-long.jpg
- Figure 1/D-230418-PCNA-Ub-UV/.DS_Store
- __MACOSX/Figure 1/D-230418-PCNA-Ub-UV/._.DS_Store
- Figure 1/D-230418-PCNA-Ub-UV/H3.jpg
- __MACOSX/Figure 1/D-230418-PCNA-Ub-UV/._H3.jpg
- Figure 1/D-230418-PCNA-Ub-UV/pcna-uv-short.jpg
- __MACOSX/Figure 1/D-230418-PCNA-Ub-UV/._pcna-uv-short.jpg
- Figure 1/D-230418-PCNA-Ub-UV/pSer345-Chk1.tif
- __MACOSX/Figure 1/D-230418-PCNA-Ub-UV/._pSer345-Chk1.tif
- Figure 1/G-PCNA-Ub-CDC7i/.DS_Store
- __MACOSX/Figure 1/G-PCNA-Ub-CDC7i/._.DS_Store
- Figure 1/G-PCNA-Ub-CDC7i/PCNA-CDC7i-long.tif
- __MACOSX/Figure 1/G-PCNA-Ub-CDC7i/._PCNA-CDC7i-long.tif
- Figure 1/G-PCNA-Ub-CDC7i/PCNA-CDC7-1-short.tif
- __MACOSX/Figure 1/G-PCNA-Ub-CDC7i/._PCNA-CDC7-1-short.tif
- Figure 1/G-PCNA-Ub-CDC7i/H3-CDC7i.jpg
- __MACOSX/Figure 1/G-PCNA-Ub-CDC7i/._H3-CDC7i.jpg
- Figure 1/G-PCNA-Ub-CDC7i/pSer40-mcm2.jpg
- __MACOSX/Figure 1/G-PCNA-Ub-CDC7i/._pSer40-mcm2.jpg
