# Supplementary material for: ATR limits Rad18-mediated PCNA monoubiquitination to preserve replication fork and telomerase-independent telomere stability
Source: EMBO J. 2024 Mar 11;43(7):9. doi: 10.1038/s44318-024-00066-9 (PMC10987609; doi:10.1038/s44318-024-00066-9)
Supplement: Supplementary file 3 — Source Data Fig. 3 [file 44318_2024_66_MOESM3_ESM.zip]

Archive with 117 entries (100 files):
- Figure 2/
- Figure 2/J-Cell Survival/
- Figure 2/.DS_Store
- __MACOSX/Figure 2/._.DS_Store
- Figure 2/K-Corralation analysis/
- Figure 2/B-210916-P-ATM-RESCUE/
- Figure 2/A-p-ATM-time course/
- Figure 2/F-Rad18-knockdown/
- Figure 2/G-230228-Brdu-Foci image/
- Figure 2/I-230407-Rad18-KD/
- Figure 2/H-230228-Brdu-Foci/
- Figure 2/E-230720-fiber-collapsed/
- Figure 2/C-220628-PCNA-KR-pATM/
- Figure 2/D-230720-fiber-collapsed image/
- Figure 2/J-Cell Survival/.DS_Store
- __MACOSX/Figure 2/J-Cell Survival/._.DS_Store
- Figure 2/J-Cell Survival/cell-survival-230227-RAW.xlsx
- __MACOSX/Figure 2/J-Cell Survival/._cell-survival-230227-RAW.xlsx
- Figure 2/K-Corralation analysis/corralation analysis of the IC50 value of VE-821 and gene expression.csv
- __MACOSX/Figure 2/K-Corralation analysis/._corralation analysis of the IC50 value of VE-821 and gene expression.csv
- Figure 2/B-210916-P-ATM-RESCUE/.DS_Store
- __MACOSX/Figure 2/B-210916-P-ATM-RESCUE/._.DS_Store
- Figure 2/B-210916-P-ATM-RESCUE/P-Ser345-ATM.jpg
- __MACOSX/Figure 2/B-210916-P-ATM-RESCUE/._P-Ser345-ATM.jpg
- Figure 2/B-210916-P-ATM-RESCUE/TUBULIN.jpg
- __MACOSX/Figure 2/B-210916-P-ATM-RESCUE/._TUBULIN.jpg
- Figure 2/B-210916-P-ATM-RESCUE/RAD18-knockdown.jpg
- __MACOSX/Figure 2/B-210916-P-ATM-RESCUE/._RAD18-knockdown.jpg
- Figure 2/A-p-ATM-time course/.DS_Store
- __MACOSX/Figure 2/A-p-ATM-time course/._.DS_Store
- Figure 2/A-p-ATM-time course/PCNA-LONG.jpg
- __MACOSX/Figure 2/A-p-ATM-time course/._PCNA-LONG.jpg
- Figure 2/A-p-ATM-time course/pSer345-Chk1.jpg
- __MACOSX/Figure 2/A-p-ATM-time course/._pSer345-Chk1.jpg
- Figure 2/A-p-ATM-time course/H3.jpg
- __MACOSX/Figure 2/A-p-ATM-time course/._H3.jpg
- Figure 2/A-p-ATM-time course/PCNA-SHORT.jpg
- __MACOSX/Figure 2/A-p-ATM-time course/._PCNA-SHORT.jpg
- Figure 2/A-p-ATM-time course/pSer1981-ATM.jpg
- __MACOSX/Figure 2/A-p-ATM-time course/._pSer1981-ATM.jpg
- Figure 2/F-Rad18-knockdown/Rad18-kd.jpg
- __MACOSX/Figure 2/F-Rad18-knockdown/._Rad18-kd.jpg
- Figure 2/F-Rad18-knockdown/SLX4-KD.jpg
- __MACOSX/Figure 2/F-Rad18-knockdown/._SLX4-KD.jpg
- Figure 2/F-Rad18-knockdown/TUBULIN.jpg
- __MACOSX/Figure 2/F-Rad18-knockdown/._TUBULIN.jpg
- Figure 2/G-230228-Brdu-Foci image/Ctrl-/
- Figure 2/G-230228-Brdu-Foci image/Ctrl+/
- Figure 2/G-230228-Brdu-Foci image/siRad18#1/
- Figure 2/G-230228-Brdu-Foci image/.DS_Store
- __MACOSX/Figure 2/G-230228-Brdu-Foci image/._.DS_Store
- Figure 2/G-230228-Brdu-Foci image/siRad18#2/
- Figure 2/G-230228-Brdu-Foci image/siRad18#1+WT/
- Figure 2/I-230407-Rad18-KD/Tubulin.tif
- __MACOSX/Figure 2/I-230407-Rad18-KD/._Tubulin.tif
- Figure 2/I-230407-Rad18-KD/.DS_Store
- __MACOSX/Figure 2/I-230407-Rad18-KD/._.DS_Store
- Figure 2/I-230407-Rad18-KD/RAD18-KD.tif
- __MACOSX/Figure 2/I-230407-Rad18-KD/._RAD18-KD.tif
- Figure 2/H-230228-Brdu-Foci/.DS_Store
- __MACOSX/Figure 2/H-230228-Brdu-Foci/._.DS_Store
- Figure 2/H-230228-Brdu-Foci/BrdU Foci-220222.xlsx
- __MACOSX/Figure 2/H-230228-Brdu-Foci/._BrdU Foci-220222.xlsx
- Figure 2/E-230720-fiber-collapsed/.DS_Store
- __MACOSX/Figure 2/E-230720-fiber-collapsed/._.DS_Store
- Figure 2/E-230720-fiber-collapsed/0720-fiber-collapsed.xlsx
- __MACOSX/Figure 2/E-230720-fiber-collapsed/._0720-fiber-collapsed.xlsx
- Figure 2/C-220628-PCNA-KR-pATM/.DS_Store
- __MACOSX/Figure 2/C-220628-PCNA-KR-pATM/._.DS_Store
- Figure 2/C-220628-PCNA-KR-pATM/PCNA.jpg
- __MACOSX/Figure 2/C-220628-PCNA-KR-pATM/._PCNA.jpg
- Figure 2/C-220628-PCNA-KR-pATM/PCNA-K164-UB-WT-KR.jpg
- __MACOSX/Figure 2/C-220628-PCNA-KR-pATM/._PCNA-K164-UB-WT-KR.jpg
- Figure 2/C-220628-PCNA-KR-pATM/GAPDH.jpg
- __MACOSX/Figure 2/C-220628-PCNA-KR-pATM/._GAPDH.jpg
- Figure 2/C-220628-PCNA-KR-pATM/pSer1981-ATM.jpg
- __MACOSX/Figure 2/C-220628-PCNA-KR-pATM/._pSer1981-ATM.jpg
- Figure 2/D-230720-fiber-collapsed image/.DS_Store
- __MACOSX/Figure 2/D-230720-fiber-collapsed image/._.DS_Store
- Figure 2/D-230720-fiber-collapsed image/Fiber-collasped fork.tif
- __MACOSX/Figure 2/D-230720-fiber-collapsed image/._Fiber-collasped fork.tif
- Figure 2/D-230720-fiber-collapsed image/Fiber-restarted fork.jpg
- __MACOSX/Figure 2/D-230720-fiber-collapsed image/._Fiber-restarted fork.jpg
- Figure 2/G-230228-Brdu-Foci image/Ctrl-/1-DAPI.tif
- __MACOSX/Figure 2/G-230228-Brdu-Foci image/Ctrl-/._1-DAPI.tif
- Figure 2/G-230228-Brdu-Foci image/Ctrl-/1-BRDU.tif
- __MACOSX/Figure 2/G-230228-Brdu-Foci image/Ctrl-/._1-BRDU.tif
- Figure 2/G-230228-Brdu-Foci image/Ctrl-/1-MERGE.tif
- __MACOSX/Figure 2/G-230228-Brdu-Foci image/Ctrl-/._1-MERGE.tif
- Figure 2/G-230228-Brdu-Foci image/Ctrl+/.DS_Store
- __MACOSX/Figure 2/G-230228-Brdu-Foci image/Ctrl+/._.DS_Store
- Figure 2/G-230228-Brdu-Foci image/Ctrl+/2-merge.tif
- __MACOSX/Figure 2/G-230228-Brdu-Foci image/Ctrl+/._2-merge.tif
- Figure 2/G-230228-Brdu-Foci image/Ctrl+/2-dapi.tif
- __MACOSX/Figure 2/G-230228-Brdu-Foci image/Ctrl+/._2-dapi.tif
- Figure 2/G-230228-Brdu-Foci image/Ctrl+/2-brdu.tif
- __MACOSX/Figure 2/G-230228-Brdu-Foci image/Ctrl+/._2-brdu.tif
- Figure 2/G-230228-Brdu-Foci image/siRad18#1/2-merge.tif
- __MACOSX/Figure 2/G-230228-Brdu-Foci image/siRad18#1/._2-merge.tif
- Figure 2/G-230228-Brdu-Foci image/siRad18#1/2-dapi.tif
- __MACOSX/Figure 2/G-230228-Brdu-Foci image/siRad18#1/._2-dapi.tif
- Figure 2/G-230228-Brdu-Foci image/siRad18#1/2-brdu.tif
- __MACOSX/Figure 2/G-230228-Brdu-Foci image/siRad18#1/._2-brdu.tif
- Figure 2/G-230228-Brdu-Foci image/siRad18#2/2-merge.tif
- __MACOSX/Figure 2/G-230228-Brdu-Foci image/siRad18#2/._2-merge.tif
- Figure 2/G-230228-Brdu-Foci image/siRad18#2/2-dapi.tif
- __MACOSX/Figure 2/G-230228-Brdu-Foci image/siRad18#2/._2-dapi.tif
- Figure 2/G-230228-Brdu-Foci image/siRad18#2/2-brdu.tif
- __MACOSX/Figure 2/G-230228-Brdu-Foci image/siRad18#2/._2-brdu.tif
- Figure 2/G-230228-Brdu-Foci image/siRad18#1+WT/.DS_Store
- __MACOSX/Figure 2/G-230228-Brdu-Foci image/siRad18#1+WT/._.DS_Store
- Figure 2/G-230228-Brdu-Foci image/siRad18#1+WT/1-dapi.tif
- __MACOSX/Figure 2/G-230228-Brdu-Foci image/siRad18#1+WT/._1-dapi.tif
- Figure 2/G-230228-Brdu-Foci image/siRad18#1+WT/1-brdu.tif
- __MACOSX/Figure 2/G-230228-Brdu-Foci image/siRad18#1+WT/._1-brdu.tif
- Figure 2/G-230228-Brdu-Foci image/siRad18#1+WT/1-merge.tif
- __MACOSX/Figure 2/G-230228-Brdu-Foci image/siRad18#1+WT/._1-merge.tif
