# Supplementary material for: ATR limits Rad18-mediated PCNA monoubiquitination to preserve replication fork and telomerase-independent telomere stability
Source: EMBO J. 2024 Mar 11;43(7):9. doi: 10.1038/s44318-024-00066-9 (PMC10987609; doi:10.1038/s44318-024-00066-9)
Supplement: Supplementary file 3 — Source Data Fig. 3 [file 44318_2024_66_MOESM3_ESM.zip › Figure 2/J-Cell Survival/cell-survival-230227-RAW.xlsx]

## Sheet: Sheet1
	NT	HU+ATR-250	HU+ATR-500	HU+ATR-1000
CON	1	0.825926	0.606667	0.314815
	1	0.755486	0.62069	0.369906
	1	0.847222	0.632184	0.461806
R1	1	0.971223	0.761566	0.589928
	1	0.871429	0.653333	0.514286
	1	0.832853	0.596875	0.559078
R2	1	0.800699	0.736462	0.653846
	1	0.937931	0.720149	0.475862
	1	0.981685	0.685185	0.717949
		ATR-250	ATR-500	ATR-1000
CON+ATRi	1	1	0.841379	0.99278
	1	0.933333	1.0302	0.768657
	1	0.956679	0.830565	0.851852
