# Supplementary material for: ATR limits Rad18-mediated PCNA monoubiquitination to preserve replication fork and telomerase-independent telomere stability
Source: EMBO J. 2024 Mar 11;43(7):9. doi: 10.1038/s44318-024-00066-9 (PMC10987609; doi:10.1038/s44318-024-00066-9)
Supplement: Supplementary file 3 — Source Data Fig. 3 [file 44318_2024_66_MOESM3_ESM.zip › Figure 2/K-Corralation analysis/corralation analysis of the IC50 value of VE-821 and gene expression.csv]

Gene_symbol	cor	p	p.adj	p.adj_BH
TSPAN6	0.454259388	1.59716191571606e-46	2.7820963409858e-42	7.51917929996162e-44
TNMD	-0.061367965	0.067259756	1	0.094820143
DPM1	0.067773474	0.043242511	1	0.063774558
SCYL3	-0.166662391	5.73187362033441e-07	0.009984351	2.00730813414968e-06
C1orf112	-0.198943647	2.14195794908676e-09	3.73107655151422e-05	1.07153261100351e-08
FGR	-0.290495962	9.10425326705301e-19	1.58586987658796e-14	1.52634251837148e-17
CFH	0.09621229	0.004066948	1	0.00736099
FUCA2	0.366925123	9.47687970402911e-30	1.65077767564483e-25	5.57695160690822e-28
GCLC	0.03671619	0.273876585	1	0.332195268
NFYA	-0.193396164	6.01101084302195e-09	0.000104706	2.81089390267381e-08
STPG1	0.018830292	0.574782633	1	0.632119369
NIPAL3	0.071284798	0.0334744	1	0.05044909
LAS1L	-0.14436331	1.53653216921606e-05	0.267648539	4.2796376487967e-05
ENPP4	0.023767461	0.478848984	1	0.54039977
SEMA3F	0.135428373	5.05162288349745e-05	0.87994219	0.000128534
CFTR	-0.000132098	0.996860064	1	0.997661904
ANKIB1	0.205484931	6.10342314771933e-10	1.06315527810123e-05	3.29558362709619e-09
KRIT1	-0.174957513	1.49874079026721e-07	0.002610657	5.74022995287259e-07
RAD52	-0.148713421	8.38510749539406e-06	0.146060187	2.43921488747944e-05
BAD	0.236448563	8.96117341936635e-13	1.56094679791943e-08	6.91602480247862e-12
LAP3	-0.170778775	2.96973571172826e-07	0.005172983	1.08539291570698e-06
CD99	0.067407081	0.0443881	1	0.065287201
HS3ST1	0.212710368	1.45195756986276e-10	2.52916489094394e-06	8.53006708581431e-10
ABP1	0.043617846	0.193588835	1	0.244409938
WNT16	-0.090946	0.006627676	1	0.011519406
HECW1	-0.084906864	0.011275827	1	0.01875966
MAD1L1	-0.171758356	2.53360644829076e-07	0.004413289	9.37203030851067e-07
LASP1	0.309100559	3.70863376994973e-21	6.46006916387544e-17	8.13610725928897e-20
SNX11	-0.088652359	0.008138988	1	0.013895231
TMEM176A	0.067537127	0.043978596	1	0.064739556
M6PR	-0.040012048	0.233075406	1	0.288163851
KLHL13	0.028001787	0.404076353	1	0.466689166
CYP26B1	0.038292529	0.253791278	1	0.311060391
ICA1	0.09939817	0.002992385	1	0.005549276
DBNDD1	0.110504967	0.000959416	1	0.001955314
ALS2	0.123588706	0.000219021	1	0.000502388
CASP10	-0.202765267	1.03392037289113e-09	1.80098589753906e-05	5.41649893996709e-09
CFLAR	0.027206467	0.417563082	1	0.48013277
TFPI	0.253864609	1.48085008105816e-14	2.57949275619521e-10	1.4306670860761e-13
NDUFAF7	-0.129042082	0.000113185	1	0.000271828
RBM5	-0.243058176	1.96067517574515e-13	3.41530008863048e-09	1.6356801190759e-12
MTMR7	-0.116261851	0.000510203	1	0.001096512
SLC7A2	0.049186884	0.142590797	1	0.185927255
ARF5	0.128383236	0.000122754	1	0.00029295
SARM1	0.033890473	0.312534013	1	0.373179172
POLDIP2	0.046362956	0.166990365	1	0.213835563
PLXND1	0.065400872	0.051123469	1	0.074123498
AK2	-0.248175868	5.85838283401137e-14	1.02047170585644e-09	5.24664116121563e-13
CD38	-0.442715576	5.17479340703274e-44	9.01397263571032e-40	1.83958625218578e-41
FKBP4	-0.020632023	0.538744397	1	0.598417845
KDM1A	-0.149790017	7.19869347836148e-06	0.125394042	2.11243331704142e-05
RBM6	-0.288995942	1.39447842356377e-18	2.42904196600573e-14	2.27865100000537e-17
CAMKK1	0.034238869	0.307582759	1	0.367834471
RECQL	-0.099158381	0.003063212	1	0.005673374
CCDC132	-0.004061886	0.903684775	1	0.920812231
HSPB6	-0.102698054	0.002157955	1	0.004110379
ARHGAP33	-0.177804833	9.31646344624006e-08	0.001622835	3.67656268169587e-07
NDUFAB1	-0.182430175	4.23351757145672e-08	0.000737436	1.7478938747856e-07
PDK4	0.1105674	0.000953015	1	0.001943405
SLC22A16	-0.239264656	4.71626099510641e-13	8.21525502737585e-09	3.75984211779215e-12
ZMYND10	0.00569841	0.865197013	1	0.888350531
ABCB5	-0.061756118	0.065543813	1	0.092625967
ARX	-0.014412787	0.667637408	1	0.716901493
SLC25A13	0.175209565	1.43741921145824e-07	0.002503841	5.51263875922306e-07
ST7	0.079805492	0.017252609	1	0.027708206
CDC27	-0.012819007	0.702531108	1	0.748555748
SLC4A1	-0.101017515	0.002551823	1	0.004798684
CALCR	0.003248212	0.922911008	1	0.936731549
HCCS	0.141417986	2.29293289785555e-05	0.399405981	6.19138089408555e-05
DVL2	-0.095595093	0.004311725	1	0.007765044
PRSS22	0.187827483	1.643385581888e-08	0.000286261	7.20154300651751e-08
UPF1	-0.201024781	1.44318892539995e-09	2.51389078915417e-05	7.38727825199581e-09
SKAP2	0.104307415	0.001833725	1	0.00353885
SLC25A5	-0.069783214	0.037393153	1	0.055833305
CCDC109B	-0.141403135	2.29752000857317e-05	0.40020501	6.20184426303053e-05
HOXA11	0.034246355	0.307476942	1	0.36775205
POLR2J	-0.054453707	0.104497143	1	0.140830618
MEOX1	-0.111490226	0.00086289	1	0.001773113
THSD7A	0.057075688	0.088806787	1	0.121853125
LIG3	-0.157242694	2.43186247292825e-06	0.042360612	7.64080310532777e-06
RPAP3	-0.159226214	1.80613963975407e-06	0.031461146	5.79501683272724e-06
ACSM3	-0.066346316	0.047849833	1	0.069889003
CIAPIN1	-0.08423274	0.011942417	1	0.019781758
SPPL2B	-0.209433297	2.80276308169873e-10	4.88213301201101e-06	1.58100162306056e-09
FAM214B	0.187780669	1.65712885836735e-08	0.000288655	7.25446785219928e-08
COPZ2	0.177268791	1.01947816797518e-07	0.001775829	3.99691429393646e-07
PRKAR2B	-0.157628203	2.29590756480338e-06	0.039992414	7.25288608474973e-06
MSL3	-0.274600498	7.33690894914929e-17	1.27801616985231e-12	9.5588344790749e-16
CREBBP	-0.140945885	2.44309320399575e-05	0.425562405	6.56428204849637e-05
BZRAP1	-0.265413081	8.16203887857436e-16	1.42174555225887e-11	9.30461748860515e-15
MPO	-0.167390083	5.10874941201238e-07	0.008898931	1.80140295562437e-06
PON1	-0.008044898	0.810586908	1	0.842107315
GCFC2	-0.134179107	5.93216309417918e-05	1	0.000149087
WDR54	-0.077944302	0.020041351	1	0.031802887
CROT	0.097450615	0.003613428	1	0.006601878
ABCB4	-0.162944218	1.02406129160324e-06	0.017838124	3.44118342655803e-06
MLL5	-0.20510423	6.5736689357525e-10	1.14506739191873e-05	3.54290653440201e-09
RHBDD2	0.163525998	9.35967863698814e-07	0.016303624	3.16727838296212e-06
SOX8	0.008837112	0.792341698	1	0.826009937
IBTK	0.069783981	0.037391057	1	0.055833305
ZNF195	-0.209763425	2.62435463844708e-10	4.57136334471097e-06	1.48904343475927e-09
MYCBP2	-0.407819315	5.4858602522314e-37	9.55581997336188e-33	8.0981525197982e-35
FBXL3	-0.108118813	0.00123602	1	0.002466234
ITGAL	-0.36913981	4.07858238482942e-30	7.10448265613437e-26	2.52670106413288e-28
PDK2	0.084704303	0.011472571	1	0.019056043
ITGA3	0.399134254	2.30520421031876e-35	4.01543521395425e-31	2.78849667635712e-33
ZFX	-0.048055344	0.152017506	1	0.196759766
LAMP2	0.12926855	0.000110061	1	0.000264727
GGNBP2	-0.107643803	0.001299187	1	0.00258369
ITGA2B	-0.170687126	3.01405561390757e-07	0.005250183	1.10020609259547e-06
ASB4	-0.016673383	0.619365152	1	0.672060208
GDE1	0.178141129	8.80326231531671e-08	0.00153344	3.48509150614777e-07
C19orf60	-0.145553249	1.30417144544013e-05	0.227173624	3.67952096017519e-05
CRLF1	0.041866514	0.212107996	1	0.26521493
OSBPL7	-0.126366926	0.000156985	1	0.000367939
TMEM98	0.108335604	0.001208142	1	0.002415314
YBX2	0.023851601	0.477293263	1	0.53899328
KRT33A	-0.066474029	0.047421409	1	0.069333013
MAP3K14	0.045682106	0.173316649	1	0.22117236
ABCC8	-0.059885128	0.074158043	1	0.103581024
CCL18	-0.045410575	0.175888923	1	0.224093707
CCL3	-0.215856351	7.64477034281861e-11	1.33164254601557e-06	4.65935110572279e-10
SYNRG	-0.137886179	3.66745485059366e-05	0.63883396	9.54908759977445e-05
CACNG3	-0.08818114	0.008485188	1	0.01444522
TMEM132A	0.2284146	5.34683852972426e-12	9.31365803492669e-08	3.75248107773033e-11
AP2B1	0.233686498	1.66846709800774e-12	2.90630283801969e-08	1.24520258698358e-11
TAC1	-0.041660799	0.214364443	1	0.267671272
ZNF263	-0.170215627	3.25233329067618e-07	0.005665239	1.17952099917319e-06
CX3CL1	0.100512764	0.002682342	1	0.005021895
SPATA20	0.230584935	3.3218409927399e-12	5.78631482525363e-08	2.39598957567438e-11
CACNA1G	-0.108912128	0.001136803	1	0.002282385
TNFRSF12A	0.465714868	4.12072268106439e-49	7.17788683814606e-45	2.99078618256086e-46
DLX6	0.00312572	0.925809533	1	0.939399794
MAP3K9	0.083770842	0.012419065	1	0.020510827
RALA	0.071066715	0.034020804	1	0.051219393
BAIAP2L1	0.310921698	2.11757697741018e-21	3.68860733695078e-17	4.77180768040205e-20
JHDM1D	-0.128023577	0.000128293	1	0.000305042
ETV1	0.134663688	5.57464561972191e-05	0.97104752	0.000140772
AGK	-0.050802337	0.129917486	1	0.170988491
ALDH3B1	0.281797973	1.04132263010487e-17	1.81387988937967e-13	1.50529451400803e-16
TTC22	-0.09145575	0.006328123	1	0.011038412
PHTF2	-0.088031996	0.008597469	1	0.014616369
CCL26	0.047929169	0.153097341	1	0.197966193
FARP2	-0.042266849	0.207765998	1	0.260252834
USH1C	0.027681587	0.409474605	1	0.472141268
GGCT	-0.054459272	0.104461653	1	0.140800003
DBF4	-0.291312122	7.21153984925462e-19	1.25617812634166e-14	1.22434515237979e-17
TBXA2R	-0.065898109	0.049379157	1	0.071899652
IFRD1	0.016745183	0.617857061	1	0.670766728
LGALS14	-0.007613621	0.820563542	1	0.850645501
COX10	-0.224478557	1.25215959916544e-11	2.18113680578628e-07	8.38576242132366e-11
GTF2IRD1	0.32031192	1.10596590093357e-22	1.92648200283619e-18	2.88395509406616e-21
PAF1	0.052311386	0.118884423	1	0.158055851
VPS41	0.158563474	1.9956845291606e-06	0.034762829	6.36215754272485e-06
ARHGAP44	-0.08020283	0.016703323	1	0.026885528
ELAC2	-0.195471493	4.10037691924471e-09	7.14244655563236e-05	1.96653264196926e-08
SCIN	0.164129591	8.52287993819813e-07	0.014846005	2.90244468511189e-06
ARSD	0.263433433	1.35520564213166e-15	2.36063270802913e-11	1.50454602168842e-14
PNPLA4	0.137398634	3.90965439587602e-05	0.681022699	0.000101479
MYH13	-0.126379938	0.000156738	1	0.000367409
ADIPOR2	-0.065518186	0.050707353	1	0.073581422
CDKL3	-0.157012334	2.51674971891812e-06	0.043839263	7.89175424504369e-06
UPP2	-0.088704137	0.008101728	1	0.013845187
PRSS21	-0.07227738	0.031081206	1	0.047197588
MARK4	-0.069827615	0.037271918	1	0.055680921
PROM1	0.07480268	0.025643447	1	0.039796276
CCDC124	-0.179140414	7.43443902321043e-08	0.001295005	2.96883295152e-07
CEACAM21	-0.338703373	2.49988301782967e-25	4.3545462287575e-21	8.65714956015407e-24
PAFAH1B1	-0.013081642	0.696735408	1	0.743380746
NOS2	-0.082797763	0.013478598	1	0.022102054
DNAH9	-0.067653589	0.043614575	1	0.064269163
KIAA0100	0.045868724	0.171565113	1	0.219161976
SLC13A2	-0.04352955	0.19449317	1	0.24542716
GAS7	-0.181705328	4.79699052237973e-08	0.000835588	1.96840466217509e-07
TRAPPC6A	-0.11280669	0.000747915	1	0.001551129
MATK	-0.203063522	9.76197352896036e-10	1.7004381690096e-05	5.12643403379441e-09
CEACAM7	0.013576202	0.68586974	1	0.733765201
CD79B	-0.353252225	1.49502495825108e-27	2.60418397477756e-23	6.60960399689737e-26
SCN4A	-0.160367468	1.51950939414841e-06	0.026468334	4.93904350376397e-06
ST7L	0.043338877	0.196456613	1	0.2477074
TKTL1	-0.117816366	0.000428088	1	0.00093503
PAX6	0.171780615	2.52445223316387e-07	0.004397343	9.34015153982188e-07
RPUSD1	-0.137197738	4.01379892028982e-05	0.699163634	0.000103918
RHBDF1	0.286331276	2.95539481930801e-18	5.14800223575262e-14	4.61704236390369e-17
LUC7L	-0.191978846	7.7867280708777e-09	0.000135637	3.57503996485553e-08
CACNA2D2	-0.039572237	0.238256402	1	0.293943499
BAIAP3	-0.009878831	0.768523435	1	0.805227652
TSR3	0.144161665	1.57962086777677e-05	0.275154159	4.39332842021452e-05
PIGQ	-0.007320373	0.82736389	1	0.856685623
TEAD3	0.240810362	3.30418855615901e-13	5.75556604597338e-09	2.69329248758698e-12
SELE	-0.158775129	1.93316832346951e-06	0.033673859	6.17580965168615e-06
DNAJC11	-0.115759483	0.000539729	1	0.001152997
FMO3	0.016511807	0.622764736	1	0.675243391
MYLIP	-0.128063409	0.000127668	1	0.000303681
NOX1	0.003306241	0.921538221	1	0.935782601
E2F2	-0.377389701	1.66418467963178e-31	2.89884329345059e-27	1.2441387525539e-29
PSMB1	-0.06505877	0.052353234	1	0.075711165
SYN1	-0.084332152	0.011841975	1	0.019628448
JARID2	-0.293750369	3.57834899066979e-19	6.23312610684771e-15	6.30883209195113e-18
CDKL5	0.038195495	0.254997282	1	0.312362704
CAMK1G	-0.161053138	1.36886893145401e-06	0.023844328	4.48792168586438e-06
CDK11A	-0.208297788	3.51136267990324e-10	6.11644265212345e-06	1.9541350326273e-09
NADK	-0.252711057	1.96259157260903e-14	3.41863826032767e-10	1.86606891939283e-13
TFAP2B	-0.069246462	0.038885464	1	0.057887864
TFAP2D	-0.019955188	0.552148983	1	0.610775584
DLEC1	-0.071938362	0.031881577	1	0.048295086
CYTH3	0.250814005	3.10921481202418e-14	5.41594128106491e-10	2.88542423072185e-13
ADAM22	-0.193522526	5.87333346067811e-09	0.000102308	2.75613134567758e-08
SYPL1	0.091723806	0.006175532	1	0.010797109
CYB561	0.258666293	4.51569565555403e-15	7.86589026240957e-11	4.67095621283228e-14
SPAG9	0.182731882	4.01836122750795e-08	0.000699958	1.66656748147526e-07
CELSR3	0.023063843	0.491966171	1	0.553410315
AASS	-0.046260411	0.167931939	1	0.214949119
PLEKHG6	0.138052181	3.58828595127065e-05	0.62504353	9.36114317585494e-05
SS18L2	-0.351643292	2.66873852050387e-27	4.6486756288657e-23	1.15927073039045e-25
MPND	-0.081337013	0.015218862	1	0.024692377
MGST1	0.247888207	6.27457262536897e-14	1.09296780561302e-09	5.59348928154054e-13
CRY1	0.257490636	6.05344367917861e-15	1.05444935447612e-10	6.173549097491e-14
PGLYRP1	-0.092521227	0.00574096	1	0.010089978
NFIX	0.157526618	2.33100830270972e-06	0.040603834	7.35709976896189e-06
ST3GAL1	-0.029060909	0.386525967	1	0.448680249
MMP25	-0.151960082	5.27599817592635e-06	0.091902612	1.58234525183301e-05
PKD1	-0.037220479	0.267336397	1	0.325639815
MAPK8IP2	0.052822964	0.115315257	1	0.153839049
MED24	-0.078919536	0.018534634	1	0.029584421
RHOBTB2	-0.092449681	0.005778795	1	0.010154426
HEATR5B	-0.195816592	3.84612228381967e-09	6.69956040618549e-05	1.85019619060632e-08
SEC62	0.006158846	0.854421759	1	0.879355091
RPS20	-0.241200153	3.0194258898907e-13	5.2595379576006e-09	2.4704264713953e-12
CSDE1	-0.016157066	0.630256668	1	0.682229735
UBE3C	0.139838468	2.83281494095406e-05	0.493448035	7.52551524423957e-05
REV3L	-0.207470431	4.13475764753526e-10	7.20233434624166e-06	2.27510848301083e-09
TENM1	-0.130156964	9.85743952759251e-05	1	0.000238581
PAX7	-0.05911399	0.077967485	1	0.108501687
MASP2	-0.096337641	0.0040188	1	0.007280652
IYD	-0.049863974	0.137168222	1	0.179622106
FAM76A	-0.135686215	4.88598992339387e-05	0.851090585	0.00012483
TRAF3IP3	-0.434370878	2.94758962080529e-42	5.13440636048074e-38	9.00773045698376e-40
POMT2	0.128326604	0.000123611	1	0.000294834
VTA1	-0.087038573	0.009379784	1	0.015838159
MLXIPL	0.018907438	0.573216509	1	0.630795272
BAZ1B	-0.153415171	4.27333068613527e-06	0.074437147	1.29862434092446e-05
RANBP9	-0.095080812	0.004525788	1	0.008109732
ETV7	0.041525458	0.215858365	1	0.269343615
SPRTN	-0.126567776	0.00015321	1	0.000359672
METTL13	-0.114033118	0.000653745	1	0.001373133
ZNF207	-0.153115166	4.46384066222849e-06	0.07775564	1.35274252775501e-05
UQCRC1	-0.040276229	0.230001952	1	0.2848492
STARD3NL	0.020964714	0.532215756	1	0.592147819
CD9	0.332350725	2.1492809242479e-24	3.74383244194742e-20	6.7700405821834e-23
NCAPD2	-0.169900489	3.42160586510506e-07	0.005960095	1.2347410931068e-06
IFFO1	-0.223045752	1.70015248940857e-11	2.9614956213008e-07	1.11923492868511e-10
GIPR	-0.159082242	1.84578693846216e-06	0.032151763	5.91351162057611e-06
PHF7	-0.206171578	5.33675225652463e-10	9.29608875564026e-06	2.89868685863432e-09
SEMA3G	-0.178703032	8.00615253771454e-08	0.001394592	3.18618165534497e-07
NISCH	-0.173882871	1.78973062003104e-07	0.003117532	6.79200820704153e-07
STAB1	-0.207055735	4.4865604517364e-10	7.81513965087964e-06	2.45836415567148e-09
FUZ	-0.134943922	5.37729417711674e-05	0.936670873	0.000136164
SLC6A13	-0.202985223	9.91039719398714e-10	1.72629208722062e-05	5.20280918390784e-09
IDS	0.189669983	1.18211772637345e-08	0.000205913	5.29339554645221e-08
PRSS3	0.093534771	0.00522842	1	0.009256414
ZNF200	-0.220974198	2.63592126157183e-11	4.59151124553197e-07	1.7005597205674e-10
CD4	-0.212767529	1.43525955247363e-10	2.50007861445381e-06	8.44083254444199e-10
LRRC23	-0.043679601	0.192958171	1	0.243666694
BTK	-0.45715325	3.6202547004103e-47	6.30612166264469e-43	1.75170046184575e-44
HFE	0.249305461	4.47060033208424e-14	7.78733871845754e-10	4.05801913416234e-13
SCMH1	-0.162633189	1.07437176968121e-06	0.018714482	3.59686370480051e-06
FYN	-0.093096307	0.005444856	1	0.009608342
HIVEP2	-0.071112552	0.033905332	1	0.051072031
FMO1	-0.075407981	0.024469366	1	0.038141555
TCEB3	-0.021538703	0.521046785	1	0.581206067
LYPLA2	0.030758001	0.359390752	1	0.421478995
CLCN6	-0.267243414	5.08809472922374e-16	8.86295220883483e-12	5.98443768321055e-15
MRC2	0.06410958	0.055895219	1	0.080280246
SLC6A7	-0.136116136	4.6211907692282e-05	0.80496522	0.000118552
TSPAN9	0.175313704	1.41279701821868e-07	0.002460951	5.42657359654932e-07
BTBD7	0.074005062	0.027264615	1	0.042009936
APBA3	-0.197305773	2.91392499282309e-09	5.07576594499855e-05	1.42858596819548e-08
MKS1	-0.00910999	0.786082782	1	0.820762212
ABHD5	0.161690898	1.24170415069117e-06	0.021629245	4.11409842554821e-06
KAL1	0.08735097	0.0091272	1	0.015453507
AKAP8L	-0.295952967	1.88890970662022e-19	3.29029181796176e-15	3.44172784305623e-18
MBTD1	-0.22622267	8.60494567760366e-12	1.49889548758178e-07	5.88494498461634e-11
UTP18	-0.130070201	9.96443323915661e-05	1	0.00024097
RNF216	-0.027837971	0.406832796	1	0.469378376
TTC19	0.023839714	0.477512881	1	0.539136432
PTBP1	-0.227753074	6.17574019640555e-12	1.07575218481188e-07	4.29441989944863e-11
DPF1	-0.093026284	0.005480159	1	0.009667702
SYT7	0.122812124	0.000240095	1	0.000546125
LARS2	-0.182053436	4.51787437311702e-08	0.000786969	1.85824920201477e-07
PIK3C2A	0.146619644	1.12472239391087e-05	0.195915394	3.21436249048949e-05
PLAUR	0.243889955	1.61417618119044e-13	2.81173349001562e-09	1.36161428087924e-12
ANLN	0.22295234	1.73426783854159e-11	3.0209211479556e-07	1.13997024451155e-10
WIZ	-0.063260398	0.059230773	1	0.084589721
RABGAP1	0.129064868	0.000112867	1	0.000271139
DCN	0.020222207	0.546841245	1	0.606058895
QPCTL	-0.060758068	0.070030404	1	0.098336124
PPP5C	-0.197507177	2.80609996633689e-09	4.88794553136224e-05	1.38077557383114e-08
CEP68	-0.210672123	2.18854516455392e-10	3.81222682213647e-06	1.2565019189639e-09
MAP4K3	0.357962409	2.68854636264367e-28	4.68317890908901e-24	1.29369583124006e-26
ZBTB32	-0.209388355	2.82794731791255e-10	4.92600143307187e-06	1.59469130238649e-09
TYROBP	-0.217716701	5.20708325394723e-11	9.07021832005067e-07	3.24052101466619e-10
TMEM159	0.124059048	0.000207114	1	0.000476519
GABRA3	-0.015652656	0.640975086	1	0.691940073
BRCA1	-0.284762576	4.58167285658222e-18	7.98081594888057e-14	7.01918729013243e-17
ERCC1	-0.014959127	0.655834629	1	0.70596857
CD22	-0.30194742	3.22676306511824e-20	5.62069858312946e-16	6.40170681449825e-19
SEMA3B	0.262828611	1.58093737597463e-15	2.75383481521021e-11	1.74072997168787e-14
MBTPS2	0.229919626	3.84565675089948e-12	6.69874949439181e-08	2.74989716518547e-11
PRICKLE3	-0.086067188	0.010205417	1	0.017122728
LTF	-0.030992281	0.35574095	1	0.417817517
EXTL3	0.015141953	0.651903859	1	0.702150969
NR1H4	0.066043085	0.04888007	1	0.071250372
ELOVL5	-0.069578509	0.037956447	1	0.056611297
ALOX5	-0.154582824	3.60329013201612e-06	0.062765711	1.10678382665471e-05
KDM5D	-0.160687721	1.44726990454488e-06	0.025209994	4.72008883491241e-06
CALCOCO1	-0.002471294	0.941310933	1	0.952631602
UBR7	-0.226650582	7.8446349714344e-12	1.36645696567416e-07	5.39248999871412e-11
MAP4K5	0.189602633	1.19650854736885e-08	0.00020842	5.34958480149333e-08
EHD3	-0.008747563	0.794398583	1	0.827769627
PSMC4	0.060673965	0.070419707	1	0.098827012
MAN2B2	0.051158471	0.127244712	1	0.167876667
SLC7A14	-0.061504997	0.066649797	1	0.094036353
CLDN11	0.103098226	0.002072768	1	0.003965028
SLC25A39	0.161202523	1.33800648899421e-06	0.023306735	4.39583836887782e-06
MVP	0.260220054	3.05860316633756e-15	5.3277808554434e-11	3.24271506722057e-14
NUB1	-0.021331868	0.525057546	1	0.585080437
PGM3	0.220356577	3.00156201391615e-11	5.22842087204055e-07	1.92717319279047e-10
RWDD2A	0.162138439	1.15932671137831e-06	0.020194312	3.85755720830921e-06
CLK1	-0.276717876	4.15586973854459e-17	7.23910949757082e-13	5.58573263701452e-16
POLR3B	-0.166962839	5.46620925591417e-07	0.00952159	1.92006249301813e-06
ANGEL1	-0.113999764	0.000656153	1	0.00137755
RNF14	0.152355516	4.98324121376694e-06	0.086803079	1.50048537083157e-05
DNASE1L1	0.249364711	4.4074877843266e-14	7.6774029715185e-10	4.00281698202216e-13
DDX11	-0.176328885	1.19315658098888e-07	0.002078359	4.62783221648748e-07
HEBP1	0.344427233	3.44511843001774e-26	6.0010517932479e-22	1.31891248203251e-24
GPRC5A	0.346405547	1.7199888697779e-26	2.99604861226612e-22	6.87167112905074e-25
MAMLD1	0.142835824	1.8929052987556e-05	0.329725174	5.18272829283619e-05
CD6	-0.214888679	9.32210791112176e-11	1.6238179770383e-06	5.6284851890409e-10
TACC3	-0.202326317	1.12495891834443e-09	1.95956593986415e-05	5.84596044112218e-09
UFL1	-0.162973296	1.01947531918073e-06	0.017758241	3.42955592599635e-06
POLA2	-0.159595864	1.70805127203836e-06	0.029752545	5.50463369243962e-06
ZC3H3	-0.102557111	0.002188714	1	0.004160323
CAPN1	0.183593448	3.46061764139303e-08	0.000602805	1.44905044940926e-07
ACPP	-0.127872338	0.000130692	1	0.000310323
MDH1	-0.160676611	1.44971966313041e-06	0.025252667	4.72630859293815e-06
SLC30A9	0.02256255	0.501427636	1	0.562684243
MTMR11	0.189790932	1.15669435980153e-08	0.000201485	5.19022644342682e-08
COX15	-0.159906506	1.62959255715429e-06	0.028385873	5.27030686094888e-06
CCDC88C	-0.365115065	1.87847640111167e-29	3.27211804309642e-25	1.06237598801832e-27
YAF2	-0.270397598	2.23427244329835e-16	3.8918791689814e-12	2.72731546529881e-15
ZMYND11	0.242970139	2.00136393874083e-13	3.48617584489264e-09	1.66882520100174e-12
WAS	-0.38109331	3.84020249854358e-32	6.68924873221307e-28	3.14049236254135e-30
DPEP1	-0.066162878	0.04847087	1	0.07073677
BID	-0.074933598	0.025385465	1	0.03944246
MATR3	-0.250378928	3.45338126741872e-14	6.01544482971666e-10	3.18783509788906e-13
NPC1L1	-0.048839462	0.145436209	1	0.18929637
XYLT2	0.175787302	1.30586581264101e-07	0.002274688	5.0425352672121e-07
STMN4	-0.086929747	0.009469224	1	0.015975246
NUDCD3	0.096988112	0.003777147	1	0.006872167
ISL1	0.035159958	0.294743583	1	0.353956462
CHDH	0.02614398	0.435987425	1	0.498782672
IL20RA	0.157970724	2.18125155060424e-06	0.037995221	6.91450787260697e-06
CLCA1	-0.070775869	0.034761344	1	0.052198953
CLCA4	-0.056586329	0.091581841	1	0.125246454
GLT8D1	0.085502205	0.010714788	1	0.01790492
ATP2C1	0.1774886	9.8253483401085e-08	0.001711477	3.86250829917287e-07
SRCIN1	-0.077334948	0.021036037	1	0.033239
IGF1	-0.113508309	0.000692607	1	0.001447106
SLC38A5	-0.330154274	4.46986566982246e-24	7.78605901026374e-20	1.34599888191184e-22
MAGIX	-0.034160223	0.308695888	1	0.369032576
RALBP1	-0.125216211	0.000180352	1	0.00041854
RUFY3	-0.141407853	2.29606185537503e-05	0.399951015	6.1988687939829e-05
CNTN1	0.009042036	0.787640155	1	0.821895637
SLC11A1	-0.241511958	2.80908742167005e-13	4.89314937980706e-09	2.3037426458602e-12
WWTR1	0.360674625	9.87953892945696e-29	1.72091688612211e-24	4.97374822578644e-27
AGPS	-0.019684945	0.55754637	1	0.615846558
CXorf56	-0.012821911	0.702466945	1	0.748555748
ATP1A2	-0.097510011	0.003592876	1	0.006569152
TTC27	-0.039005636	0.245049898	1	0.301385594
ZNF582	-0.119952323	0.000335211	1	0.000745061
VSIG2	0.060858996	0.069565554	1	0.097746478
PHLDB1	0.261020024	2.5001594479702e-15	4.35502774241929e-11	2.68001707225802e-14
MARCO	-0.077402057	0.020924426	1	0.03308365
CYP24A1	0.175480292	1.37425403755632e-07	0.002393813	5.29253395538218e-07
PRDM11	-0.063540969	0.058110916	1	0.083106244
SYT13	0.109550031	0.001062412	1	0.002143901
SNAI2	0.193535966	5.8588706491021e-09	0.000102056	2.75008536342521e-08
CD74	-0.292791564	4.71752116463014e-19	8.21745011666924e-15	8.19287150216275e-18
HGF	-0.012297161	0.714098075	1	0.758005751
ZRANB1	-0.046333224	0.167262956	1	0.214168879
NCDN	0.000194933	0.99536653	1	0.99639616
GPR124	-0.060179305	0.07274542	1	0.101852944
ZFP64	0.102819064	0.002131863	1	0.004066016
SAMD4A	0.271058467	1.87780177935425e-16	3.27094291945717e-12	2.32311286893265e-15
RUNX3	-0.375902143	2.98322423791996e-31	5.19647830003277e-27	2.15621506225426e-29
MRE11A	-0.121198629	0.000290095	1	0.000652358
PLEKHB1	0.053976601	0.107575479	1	0.144476273
SERPINB1	0.112726402	0.000754499	1	0.001563667
CYP3A43	-0.079214004	0.018099581	1	0.028943046
SLC7A9	0.107516429	0.001316624	1	0.002615381
SPAST	-0.200963875	1.46005122227973e-09	2.54326322408906e-05	7.46481721188455e-09
NRXN3	0.097630726	0.003551434	1	0.006501569
OSBPL5	-0.041114916	0.22043578	1	0.274347731
AQR	-0.221389603	2.41487238542647e-11	4.20646620817437e-07	1.56607081465911e-10
CPS1	0.047446875	0.157278656	1	0.202800866
C8B	0.047603007	0.155915687	1	0.201281802
FHL1	0.075233207	0.024803496	1	0.038631268
RTFDC1	0.077467767	0.020815641	1	0.032935566
GABRA1	-0.071178081	0.033740834	1	0.050828642
NLRP2	0.014108239	0.67425271	1	0.723175748
SLC45A4	0.107513075	0.001317086	1	0.002616
RNF10	0.068641227	0.040628463	1	0.060247138
ZNF839	-0.097111835	0.003732704	1	0.006798408
ZDHHC6	-0.090882679	0.006665761	1	0.011582134
GRAMD1B	-0.009943629	0.767048807	1	0.804166306
RNH1	0.157831392	2.22721324493832e-06	0.038795828	7.05378682065101e-06
NDUFS1	-0.029875747	0.373344905	1	0.435381596
RB1CC1	0.056086126	0.094489857	1	0.128778563
ERP44	-0.11213824	0.000804392	1	0.001660941
ALAS1	-0.121233577	0.000288916	1	0.00064979
BIRC3	-0.056280723	0.093349873	1	0.127394346
AKAP11	-0.189013078	1.32995109451224e-08	0.000231664	5.90678687284771e-08
GLRX2	0.02784911	0.406645008	1	0.469282456
SNAPC1	0.130478284	9.47055345006532e-05	1	0.000229696
DERA	0.082498493	0.013820112	1	0.022610363
STRAP	0.018386149	0.583838189	1	0.640662556
ABCC2	0.065779473	0.049790742	1	0.072408159
DEF6	-0.371694789	1.52943489710327e-30	2.66412264726419e-26	9.90380166269216e-29
PLEKHO1	-0.199666569	1.86831641303801e-09	3.25442035987091e-05	9.41400161952822e-09
GCLM	0.115684932	0.000544244	1	0.001160649
UBR2	-0.140292471	2.66639537492338e-05	0.46445941	7.11488067337474e-05
EHD2	0.248742299	5.11652430529194e-14	8.91247368738803e-10	4.6202559291799e-13
DEPDC1	-0.014008978	0.676414305	1	0.725208394
CCDC28A	-0.276329474	4.61428841224704e-17	8.03762898529312e-13	6.17596123168166e-16
RRAGD	-0.099208726	0.003048216	1	0.005648002
HSF2	-0.24448715	1.4032027713259e-13	2.44423890737258e-09	1.19522684957094e-12
PHF20	-0.045464124	0.175379401	1	0.223559003
NR1H3	0.153000658	4.53867599986815e-06	0.079059197	1.37422557346955e-05
TYMP	-0.0945928	0.004737757	1	0.008453902
NCAPH2	-0.222663893	1.84389141768413e-11	3.21187446046398e-07	1.20747160167819e-10
TOMM34	0.097524	0.003588052	1	0.006562397
SEC63	-0.144033889	1.60751732144845e-05	0.280013442	4.46450003544493e-05
KPNA6	0.125243889	0.000179754	1	0.000417429
VIM	-0.056050968	0.094697003	1	0.129040686
FAS	-0.109311957	0.001089633	1	0.00219451
CD44	0.162463466	1.10281826159039e-06	0.019209991	3.68430980027675e-06
KCNG1	-0.022827907	0.496407308	1	0.557721807
AGPAT4	-0.00690909	0.836923114	1	0.86462035
SLAMF7	-0.169195471	3.83159083915255e-07	0.006674248	1.37330207463371e-06
BTN3A1	-0.166141542	6.22213343436582e-07	0.010838334	2.16766684586436e-06
MIPEP	0.10800195	0.001251292	1	0.00249585
INSRR	-0.07446808	0.0263131	1	0.040698623
IFNGR1	0.014228041	0.671647365	1	0.720689235
B4GALT7	0.258981574	4.1733275858573e-15	7.26951932180482e-11	4.34779863744308e-14
SH2D2A	-0.214162767	1.08111738915301e-10	1.88319838016562e-06	6.47147209678907e-10
VRK2	-0.050423824	0.132805683	1	0.174339713
TNFRSF1B	-0.248561325	5.34291686552112e-14	9.30682688805123e-10	4.80724529341489e-13
VEZT	0.033564056	0.317220211	1	0.378029613
POU2F2	-0.320703752	9.75539257768583e-23	1.69929183310709e-18	2.56303443907556e-21
BRD9	0.068188224	0.041975918	1	0.062058947
SNX1	-0.124991279	0.000185286	1	0.000429017
TBPL1	-0.286037329	3.20912372909492e-18	5.58997262371045e-14	4.99997551315783e-17
ARNTL2	0.092924519	0.005531833	1	0.009753922
BCLAF1	-0.20801263	3.71510556736211e-10	6.47134238778806e-06	2.06028092575233e-09
SLC39A9	-0.162845242	1.03982033410524e-06	0.01811263	3.49004812651605e-06
ANK1	-0.084694959	0.01148172	1	0.019067602
TFB1M	-0.19854169	2.31057650650517e-09	4.02479321668135e-05	1.14961245834943e-08
RABEP1	-0.15911876	1.83565217975178e-06	0.031975225	5.8821238629684e-06
HMGB3	0.02434976	0.468139314	1	0.530202777
NUP160	-0.231944396	2.4593764428638e-12	4.28398782582445e-08	1.80302517921904e-11
BAK1	-0.148593989	8.52766691696279e-06	0.14854343	2.47613652319678e-05
MUSK	-0.080291494	0.016582866	1	0.026708917
GRN	0.258376248	4.85495451811544e-15	8.45684527510529e-11	5.00133106151134e-14
FAM13B	-0.131027057	8.84270407674409e-05	1	0.000215398
ARHGAP31	-0.171283833	2.73654389690469e-07	0.004766786	1.00756411203092e-06
NR2E3	-0.022334477	0.505763931	1	0.566698953
CENPQ	-0.081050587	0.015582366	1	0.025235146
SARS	-0.119694213	0.000345339	1	0.000765326
RANBP3	-0.252875317	1.8856015313364e-14	3.28452930743488e-10	1.79482475816113e-13
ARID4A	-0.199689798	1.86011295902156e-09	3.24013076331966e-05	9.37809193435502e-09
TSSC1	-0.175343932	1.40572660604033e-07	0.002448635	5.4029902362349e-07
PNPLA6	-0.00586985	0.861181886	1	0.885114897
IFT88	0.049311643	0.14157949	1	0.184745908
ALG1	0.072441116	0.030700857	1	0.046685135
ZCCHC8	-0.265544551	7.89058317579531e-16	1.37446068339179e-11	9.01877088839754e-15
ABCF2	-0.089720621	0.007400469	1	0.01273928
CHPF2	0.074475692	0.0262977	1	0.040678416
LRRC7	-0.029834478	0.37400573	1	0.435947926
FUT8	0.070004377	0.036792572	1	0.055030896
UBA6	-0.081728697	0.014733849	1	0.023974677
GAB2	-0.141700451	2.20732697225071e-05	0.384494285	5.97504716855246e-05
ATP6V0A1	0.011902286	0.722894639	1	0.766082723
PIAS1	-0.261368294	2.28958303283445e-15	3.98822468489432e-11	2.46643456084992e-14
SLC4A7	-0.050479415	0.132378419	1	0.173820268
APBA2	-0.084086641	0.012091401	1	0.02000571
MAP2K3	-0.015831827	0.637159085	1	0.688417945
EFCAB1	-0.016245115	0.628393542	1	0.680382093
TMSB10	0.18678584	1.97696483695098e-08	0.000344368	8.55688427903244e-08
ASTE1	-0.079472442	0.017725143	1	0.028414712
RNF19A	0.002455706	0.941680457	1	0.952950205
PEX3	-0.097649382	0.003545068	1	0.00649128
GABARAPL2	-0.044824003	0.181542494	1	0.230554732
MYOC	-0.042658227	0.203583728	1	0.255584878
SH3YL1	0.111337325	0.000877256	1	0.001800509
FAM136A	-0.099934268	0.0028394	1	0.005289787
VCL	0.230735928	3.21306247357729e-12	5.59683352272429e-08	2.32233756129639e-11
DEPDC1B	-0.132003716	7.82128913709894e-05	1	0.000192075
DAPK2	0.097186213	0.003706215	1	0.006753695
NSMAF	-0.153994922	3.92698760929934e-06	0.068404197	1.20148923886316e-05
ADSS	0.031118213	0.353788755	1	0.415861146
STAP1	-0.394314222	1.75034820621679e-34	3.04893154040903e-30	1.80410150320061e-32
TIMP2	0.373778671	6.8274048134992e-31	1.18926564446342e-26	4.7193081129501e-29
RFC1	-0.259934143	3.2865713152863e-15	5.72487857409721e-11	3.47383408622404e-14
TBC1D23	0.050105402	0.135273583	1	0.177297013
CUL3	-0.144797749	1.44746891206067e-05	0.25213461	4.0458056770194e-05
MYOM2	-0.212396993	1.54692436941149e-10	2.69458755907787e-06	9.05439367969715e-10
CYP46A1	-0.130853455	9.03694718631959e-05	1	0.000219822
ZZZ3	-0.063188234	0.059521676	1	0.084958533
SLC18A1	-0.023644304	0.481131066	1	0.542588505
USP2	-0.126630927	0.000152041	1	0.000357216
CASR	-0.046647578	0.164397685	1	0.210872112
TUBG2	0.305844953	1.0001380510854e-20	1.74214047118565e-16	2.09391883555968e-19
FLT4	-0.199006053	2.1168760729419e-09	3.6873864314575e-05	1.06050803320607e-08
NSUN2	-0.011079629	0.741337485	1	0.781759901
FBXO42	-0.201616675	1.28888244840854e-09	2.24510433688283e-05	6.6403559209785e-09
MFAP3	0.033045149	0.324764083	1	0.386095111
MRI1	-0.136090316	4.63670311053767e-05	0.807667315	0.000118915
METTL1	0.152274484	5.04193792326302e-06	0.087825517	1.51658636997614e-05
AGA	-0.066652326	0.046828687	1	0.068518177
PI4K2B	-0.192362864	7.26076172066667e-09	0.000126475	3.35033664668325e-08
BOD1L1	-0.225831861	9.36201164427673e-12	1.63076880831656e-07	6.37517126003348e-11
MAT2B	-0.175911931	1.27905224314837e-07	0.002227981	4.94777060257638e-07
TLL1	0.006240755	0.852507679	1	0.878168614
EDC4	-0.241715495	2.67960737771986e-13	4.66760809125022e-09	2.20066388083461e-12
TRIO	0.294650121	2.75821916161617e-19	4.80454195761921e-15	4.9429444008428e-18
VCAN	0.140381747	2.63478162254888e-05	0.458952611	7.0362519020886e-05
CLEC16A	-0.222492562	1.91218190463868e-11	3.33082965969012e-07	1.24984227380492e-10
MSR1	-0.114082462	0.000650197	1	0.001366527
CDH1	0.236971168	7.95979621929758e-13	1.38651690343945e-08	6.18428592078254e-12
SKIV2L2	-0.201026796	1.44263436184983e-09	2.51292479490623e-05	7.38661021430402e-09
DNAH5	0.17167114	2.56978342477705e-07	0.004476306	9.49778431491435e-07
ZFYVE16	0.065510879	0.05073319	1	0.07360052
FAM65A	0.164406393	8.16364269276113e-07	0.014220249	2.78609898246877e-06
C6	-0.033449297	0.318878618	1	0.37974613
RAI14	0.341475165	9.62409180386441e-26	1.67642055131514e-21	3.51450849332315e-24
SOX30	-0.029425473	0.380593987	1	0.442856824
PNKP	0.112286532	0.000791532	1	0.001636328
BEST2	-0.005276033	0.875103723	1	0.89630339
PHLPP2	0.02458757	0.463803895	1	0.526136649
SPDL1	0.017420395	0.60375424	1	0.658237662
STAU2	-0.08188756	0.014541043	1	0.023688615
PQLC2	0.127883712	0.00013051	1	0.000310018
CTNS	-0.013800182	0.680969894	1	0.729482343
RTN4R	0.036971587	0.270550781	1	0.32882529
PHF23	0.002440623	0.942038024	1	0.953145931
CDH10	0.036375872	0.278351402	1	0.336872303
INPP4A	-0.187214341	1.83247280599492e-08	0.000319198	7.97198896294345e-08
RAB27B	0.171035517	2.84889768129107e-07	0.004962495	1.04451586424772e-06
PSMA4	-0.243559345	1.74404278438102e-13	3.03794812611329e-09	1.46548390068176e-12
MYO16	-0.112087292	0.000808854	1	0.001669364
LSG1	0.033315842	0.320814311	1	0.381842465
PARP3	0.079208337	0.018107869	1	0.028953641
TNC	0.195327399	4.21130719573794e-09	7.33567600425592e-05	2.01695793353201e-08
THAP3	-0.148361087	8.81234964371721e-06	0.153502318	2.55114373348696e-05
FAM65C	-0.009949366	0.766918274	1	0.804126251
TDP1	-0.277385031	3.4708492025379e-17	6.04587222590076e-13	4.70130033118255e-16
AIFM2	0.17259044	2.21227022558655e-07	0.003853554	8.2517205694844e-07
C2orf83	-0.035351492	0.292119451	1	0.351095613
SPATA7	0.031690955	0.344995643	1	0.406870624
MED17	0.017633614	0.599331019	1	0.654324476
RETSAT	0.186053525	2.2498468176199e-08	0.000391901	9.65510759204754e-08
CAPG	0.124176158	0.000204245	1	0.000470415
AP2S1	0.1601413	1.57259791574189e-06	0.027393083	5.10113279223612e-06
USH2A	-0.093442284	0.005273417	1	0.009332282
ZPBP	-0.232991271	1.94862061671884e-12	3.39430225226255e-08	1.44070554000957e-11
TG	-0.144231196	1.5646348205369e-05	0.272543739	4.35373385605946e-05
ADAM28	-0.042426317	0.20605447	1	0.258313264
BARX2	0.085800563	0.010443053	1	0.017487747
DCUN1D1	0.00177962	0.957718696	1	0.965590205
PHF15	-0.032006475	0.340211546	1	0.402045109
ZIC2	0.068612402	0.040713097	1	0.060366143
LCP2	-0.395683343	9.874649039647e-35	1.72006511621611e-30	1.06176859025686e-32
TRIT1	-0.106690109	0.001435082	1	0.00283517
ADRB1	-0.115131845	0.00057885	1	0.001227538
GUCA2B	-0.063939853	0.056549115	1	0.081125764
CUL7	0.056358694	0.092896206	1	0.126805032
CTNNA1	0.379948992	6.05341794814084e-32	1.05444487238665e-27	4.81481676888883e-30
PHKA2	-0.148099882	9.14240932398089e-06	0.159251628	2.64142690353994e-05
CNTLN	-0.019689475	0.557455695	1	0.615785449
EPHA3	-0.023417913	0.485341472	1	0.546770347
HSPA5	0.25143522	2.67546651688054e-14	4.66039512575421e-10	2.50558877728721e-13
DSG2	0.291325636	7.18371702027049e-19	1.25133166776092e-14	1.22319811120324e-17
GEMIN8	-0.115188327	0.000575225	1	0.00122089
OFD1	-0.180277314	6.12693161687946e-08	0.00106725	2.47392262017671e-07
GPM6B	-0.046198304	0.168504149	1	0.215555435
MAGEC2	0.03160742	0.346269397	1	0.408234628
PREX2	-0.063046195	0.060097716	1	0.085640615
WDR37	-0.252694344	1.97059601315557e-14	3.43258119531568e-10	1.87265749880834e-13
YTHDC2	-0.194414278	4.98514701955343e-09	8.68362759336013e-05	2.36546651957508e-08
CTPS2	0.13845434	3.40315339229516e-05	0.592795289	8.91421487825405e-05
ATP6V1H	0.054458536	0.104466344	1	0.140800003
POLR2B	-0.244269284	1.4768322190781e-13	2.57249404241215e-09	1.25487514264007e-12
FAM214A	-0.138531567	3.36865448014574e-05	0.586785924	8.82783095978015e-05
TPR	-0.137813694	3.70254061895609e-05	0.64494555	9.63612057994862e-05
CP	0.163624816	9.21747491684092e-07	0.01605592	3.12129073826695e-06
KIAA0556	0.123161967	0.000230377	1	0.000526149
DTNBP1	-0.351883775	2.44784428320543e-27	4.26389995691553e-23	1.06597498922888e-25
ANO2	0.093679685	0.005158612	1	0.009146769
C12orf4	-0.065248995	0.051666411	1	0.074786207
SCML1	0.262845437	1.57418451916317e-15	2.74207201393032e-11	1.73439090065169e-14
WWC3	0.111197897	0.000890548	1	0.001826314
ARHGAP6	-0.149545981	7.45267651291376e-06	0.129818172	2.1814513893202e-05
FAM184B	-0.089759202	0.007374957	1	0.012700383
MAP4	0.152758003	4.70124484513973e-06	0.081890984	1.41999278580699e-05
GOPC	-0.194686984	4.74062192044335e-09	8.25768932322027e-05	2.25928572454727e-08
ROS1	0.025550415	0.446480775	1	0.509015553
USP28	-0.067407302	0.044387403	1	0.065287201
HDAC9	-0.033882038	0.312654536	1	0.373252646
TSPAN17	0.320120173	1.17592894125982e-22	2.04835062278048e-18	3.04814080770905e-21
NOP16	-0.111018129	0.000907961	1	0.001858274
CC2D2A	0.230424888	3.44107808376344e-12	5.99401391410754e-08	2.47788917491011e-11
RRM2B	-0.122929789	0.000236785	1	0.000538946
ZNF800	-0.306109656	9.23062607049212e-21	1.60788275521902e-16	1.9372081388181e-19
TNFRSF17	-0.281982501	9.89729475228335e-18	1.72400977290024e-13	1.4378730382821e-16
SNX29	-0.18522322	2.60345418860696e-08	0.000453496	1.10770807306655e-07
LMO3	0.004503042	0.893283541	1	0.91224166
MRPS10	-0.012409442	0.711603664	1	0.755956835
GUCA1A	-0.087328887	0.009144854	1	0.015480486
RSF1	-0.088231687	0.008447432	1	0.014386568
VPS13D	0.057607845	0.085866234	1	0.118293572
CELF2	-0.380196726	5.48629099966843e-32	9.55657029232244e-28	4.42433809829742e-30
FAM120A	0.099816876	0.002872277	1	0.005345891
R3HDM1	-0.357980895	2.6703508223985e-28	4.65148409753594e-24	1.28849975000996e-26
COL9A2	-0.04558501	0.174233221	1	0.222276876
KITLG	0.246913257	7.91267451551166e-14	1.37830877385698e-09	6.95062417477043e-13
ERCC8	-0.1123289	0.000787893	1	0.001629579
ADAMTS6	0.046016867	0.17018414	1	0.217541464
H6PD	0.031887245	0.342014372	1	0.403846824
VAMP3	0.368771236	4.69509516819894e-30	8.17838627348573e-26	2.87971347657948e-28
PER3	0.089312033	0.007675539	1	0.013176329
UTS2	-0.115209705	0.000573858	1	0.001218434
TNFRSF9	-0.020406619	0.543190341	1	0.602664493
EPN3	0.154319398	3.74504158437936e-06	0.065234879	1.14829923179553e-05
SRD5A2	-0.027686783	0.409386663	1	0.472071116
LTBP1	0.071364206	0.033277316	1	0.050195494
ELN	-0.029109518	0.385731787	1	0.447967331
RFC2	-0.124675962	0.000192415	1	0.000444815
ARID1B	-0.258534588	4.66675814371163e-15	8.12902601053128e-11	4.82148636449068e-14
CLPTM1L	0.055709505	0.096727799	1	0.131550713
NEDD4L	0.189032815	1.32525884040495e-08	0.000230847	5.88744803392343e-08
FOXP3	-0.127925862	0.000129838	1	0.000308548
PPP1R3F	-0.094058134	0.004980254	1	0.008849438
HEXB	0.311489916	1.77645667203673e-21	3.09440987702078e-17	4.04498023139972e-20
PTCD2	-0.031861967	0.34239737	1	0.404244258
KIAA2022	-0.063795159	0.057111573	1	0.081871985
JKAMP	0.288681891	1.52418947682e-18	2.65498564967276e-14	2.4651677341437e-17
DKK3	0.213933151	1.13287683550662e-10	1.97335815976897e-06	6.76734622691692e-10
ARHGEF5	0.292387328	5.29886395361916e-19	9.23009112080921e-15	9.1206434000091e-18
NFE2L3	0.157485369	2.3454076697644e-06	0.040854656	7.39584652419011e-06
CCDC90A	-0.115695804	0.000543583	1	0.001159666
LIMA1	0.307227172	6.57352570183193e-21	1.1450424420021e-16	1.39809821978279e-19
LETMD1	-0.167373039	5.1225677303568e-07	0.008923001	1.80554446165692e-06
SLC4A8	-0.069126528	0.039225729	1	0.058339564
LAMC3	-0.028108636	0.402284493	1	0.464927918
PTGER3	-0.12630522	0.000158162	1	0.000370599
TNIP3	-0.114075844	0.000650672	1	0.001367195
MAPK9	0.15050205	6.50401209564345e-06	0.113293387	1.921203776395e-05
COL23A1	-0.110882465	0.00092131	1	0.001883824
BCAR1	0.373289284	8.25554486128587e-31	1.43803335938739e-26	5.63934650740152e-29
FAM160A2	0.031409678	0.34929647	1	0.411413565
HERPUD1	-0.12680407	0.000148878	1	0.000350448
HOMER3	0.189878517	1.13861623825356e-08	0.000198336	5.11305910135055e-08
RAD51	-0.263434204	1.35493912803602e-15	2.36016846712595e-11	1.50454602168842e-14
POLQ	-0.286642258	2.70847861095633e-18	4.71789889242482e-14	4.25419196792139e-17
PIK3CB	0.145215862	1.36641000659656e-05	0.238014959	3.8401897232826e-05
CYBA	-0.133169318	6.74799145671566e-05	1	0.000167773
HEBP2	0.182338361	4.3011772746945e-08	0.000749222	1.77372649024393e-07
MPHOSPH9	-0.238829619	5.21070095859636e-13	9.07651999977899e-09	4.12756707584311e-12
PLEKHA5	0.230649742	3.27471801072618e-12	5.70423130288393e-08	2.3645052429132e-11
PRSS8	0.196860589	3.16674569884023e-09	5.5161543328098e-05	1.54211750987135e-08
SIKE1	-0.186162064	2.20721327981956e-08	0.000384474	9.47915387602981e-08
RRP12	-0.073315084	0.028737477	1	0.044018021
FNIP2	0.064835874	0.053167695	1	0.076774275
MSMO1	-0.013498551	0.687571531	1	0.735269722
TTC17	-0.061523255	0.066568875	1	0.093945008
ALX4	-0.141986995	2.12359329046878e-05	0.369908715	5.76451169186157e-05
FSTL4	0.029596116	0.377836667	1	0.440050432
FOXN3	-0.240752423	3.34870461481009e-13	5.83310856853769e-09	2.72575166754098e-12
METTL24	-0.112828947	0.0007461	1	0.001547548
AKR7A2	0.052468421	0.117779746	1	0.156766668
MRTO4	-0.103071669	0.002078324	1	0.003974784
NNAT	-0.081677588	0.014796355	1	0.024065146
USE1	-0.190477427	1.02213940327441e-08	0.000178046	4.61858528291492e-08
MCF2L2	-0.217988399	4.92166248933127e-11	8.57304389016614e-07	3.06837648180606e-10
NRIP2	-0.123432784	0.000223108	1	0.000511224
LAMA3	0.211888513	1.7140535028167e-10	2.98570979655642e-06	9.97564248765926e-10
AP5M1	-0.128211303	0.000125373	1	0.000298588
ANAPC4	-0.258398511	4.8280498549157e-15	8.40998004227766e-11	4.97926586280501e-14
KCNQ1	-0.015801252	0.637809592	1	0.689078043
TRAPPC3	0.036312023	0.279196456	1	0.337707316
THRAP3	-0.33544105	7.59422296546732e-25	1.32283769835475e-20	2.52932638308748e-23
PHPT1	0.180515595	5.88259221247858e-08	0.001024689	2.37913373914247e-07
ENTPD2	0.051824234	0.122362977	1	0.162173073
ARID4B	-0.187367292	1.78341955198519e-08	0.000310654	7.77412041442191e-08
OPN3	0.026795242	0.424639086	1	0.487400385
SDCCAG8	0.034562769	0.303026373	1	0.363152143
PTPRN	-0.045688482	0.173256584	1	0.221128109
HHAT	0.12523484	0.000179949	1	0.000417771
KIF1B	0.188018558	1.58842873393428e-08	0.000276688	6.97651036722167e-08
FOXC1	0.293070227	4.35387124650241e-19	7.58400832428255e-15	7.58400832428255e-18
TBC1D22A	-0.093104826	0.005440575	1	0.00960176
SYNE2	0.008357214	0.803381189	1	0.835618137
PLEKHH1	0.096520788	0.003949381	1	0.007163084
ATP9A	0.39189368	4.78400479240137e-34	8.33325794788395e-30	4.70805533778754e-32
SPO11	-0.085668027	0.010562998	1	0.017669919
CBLN4	-0.106688809	0.001435276	1	0.002835231
CHRDL2	-0.02182425	0.515535664	1	0.575648444
FAM168A	0.005581537	0.867936191	1	0.890330862
RELT	-0.204479382	7.42300128428943e-10	1.29301259371038e-05	3.97605348619427e-09
GALC	0.040990064	0.221841524	1	0.27590015
NOP58	-0.260567003	2.80276688733446e-15	4.8821396410479e-11	2.98784555755686e-14
SZRD1	-0.094237487	0.004897687	1	0.008714281
KCNH2	-0.127034083	0.000144772	1	0.000341521
CUL1	-0.130385086	9.58126899453365e-05	1	0.000232252
FAM114A2	-0.105100792	0.001690915	1	0.003292059
CYFIP2	-0.37805612	1.28001246694734e-31	2.22965371617556e-27	9.69414659206767e-30
TAB2	0.025280381	0.451301672	1	0.513906245
GINM1	0.207681075	3.9665050212528e-10	6.90925509652025e-06	2.18855086997791e-09
EIF2AK2	0.132805641	7.06695021361253e-05	1	0.000174807
USP36	-0.063387251	0.058722263	1	0.083897892
MLL3	-0.220411019	2.9674349979347e-11	5.16897502290245e-07	1.90807494385472e-10
MCOLN3	0.170599262	3.05714400678799e-07	0.005325239	1.11336800029772e-06
CCDC85A	0.014107475	0.674269322	1	0.723175748
PUM2	-0.253618064	1.57291657933934e-14	2.7398633895512e-10	1.51290082250204e-13
MRPL43	0.097056732	0.003752439	1	0.006832208
ITIH1	-0.028295152	0.399168047	1	0.461663118
C4orf27	-0.141279249	2.33612555538517e-05	0.40692971	6.29593991899759e-05
ZFR	-0.057326719	0.08740972	1	0.12023248
ZNF280C	-0.235334074	1.15266377771952e-12	2.00782503440963e-08	8.74107546543158e-12
NPFFR2	0.024157062	0.471668689	1	0.533644901
PHF21B	-0.142199341	2.06349852787051e-05	0.359440809	5.61212474421417e-05
TRAF1	-0.143140077	1.81617855810335e-05	0.316360143	4.99463440221066e-05
RC3H2	-0.034940295	0.297772442	1	0.357372066
PCGF2	0.257794756	5.61228804612385e-15	9.77604454754313e-11	5.74385696095366e-14
IL17RB	0.073804248	0.02768642	1	0.042607099
TRAF3IP2	0.030767635	0.359240201	1	0.421330802
GYG2	0.03013092	0.369274967	1	0.431418062
DCBLD2	0.419254861	3.36733730795632e-39	5.86556485672911e-35	6.30705898573022e-37
SERPINB3	0.030374845	0.365410272	1	0.427559718
SOAT1	0.024567099	0.464176227	1	0.526467358
PKP2	0.205573153	5.99921941021267e-10	1.04500402906495e-05	3.24032257074402e-09
MSH4	-0.083672296	0.012522908	1	0.020666655
F7	0.060854476	0.06958632	1	0.097765973
GDI2	-0.255238813	1.05679576874374e-14	1.84083254957472e-10	1.04355586710585e-13
PRDM1	-0.110289051	0.000981862	1	0.001997786
ATG5	0.034626812	0.302130804	1	0.362178547
TMCC3	0.049376781	0.141053658	1	0.184142522
PITHD1	-0.215877248	7.61201297084456e-11	1.32593653939141e-06	4.64263494184669e-10
MTA3	0.116864467	0.00047677	1	0.001030635
USP13	-0.156349532	2.77712292372197e-06	0.048374704	8.65999001222932e-06
ATP11B	-0.203260585	9.39792843158172e-10	1.63702515349722e-05	4.94569532778616e-09
LAMC2	0.208878211	3.12974133375712e-10	5.45169642927152e-06	1.75464963928919e-09
CDK14	-0.096803262	0.003844443	1	0.006986577
SEC61A1	0.129970828	0.000100883	1	0.000243796
PPP1R12A	-0.145384008	1.33504633856553e-05	0.232551722	3.76042681436654e-05
RASGRF1	0.034008582	0.310849653	1	0.371326986
CAMK2B	0.07173842	0.032361829	1	0.048950216
CROCC	-0.041913706	0.211592776	1	0.264646698
POLR3E	-0.194973738	4.496074444211e-09	7.83171207437114e-05	2.1456745409236e-08
ATP2B4	-0.0105317	0.753704892	1	0.792801057
RIOK2	-0.218237552	4.67339363463708e-11	8.14058437217432e-07	2.92511116499257e-10
YIPF1	-0.012236247	0.715452606	1	0.759258495
TMEM48	-0.179101181	7.4840654376533e-08	0.001303649	2.98728084002023e-07
DGKG	-0.089552742	0.007512402	1	0.012919195
FLYWCH1	-0.107313657	0.001344828	1	0.002666844
UNKL	-0.036980368	0.270436925	1	0.328709845
TBXAS1	-0.172936784	2.09044036774767e-07	0.003641338	7.84069099258389e-07
PARP12	0.069810023	0.037319911	1	0.055747837
ALDH18A1	-0.105661994	0.001596145	1	0.003118005
TARBP1	-0.186298182	2.15485269825103e-08	0.000375354	9.27486512251907e-08
PET112	-0.113392937	0.000701433	1	0.00146309
MXD1	-0.123591357	0.000218952	1	0.000502296
CDK17	-0.089799161	0.007348617	1	0.012661283
PSD	-0.091057082	0.006561335	1	0.011412072
CTDP1	-0.247404409	7.04090042052724e-14	1.22645444425164e-09	6.23832372457599e-13
CSDA	0.125408999	0.000176222	1	0.00040961
STYK1	0.189369871	1.247564075399e-08	0.000217313	5.55930381923129e-08
WNK1	-0.110389318	0.000971379	1	0.001977843
CCAR1	-0.287193423	2.31982258773402e-18	4.04089896557388e-14	3.67354451415808e-17
OGFR	0.049428773	0.140635033	1	0.183692385
GNA15	-0.221483459	2.36749716367513e-11	4.12394330940571e-07	1.53649154597828e-10
CREB3L3	-0.036179937	0.28095015	1	0.339498485
PIGV	0.064821588	0.053220254	1	0.076837431
PTPRU	0.13772597	3.7454283843809e-05	0.65241617	9.74046238093921e-05
SNRNP40	-0.256582711	7.58324147744828e-15	1.32092483295672e-10	7.60463346549635e-14
RIMBP2	-0.037487122	0.263921937	1	0.321981806
COL11A1	0.108115278	0.001236479	1	0.002466869
QSER1	0.071434243	0.033104311	1	0.049983161
MPC1	-0.226886419	7.45411320458193e-12	1.29843197910613e-07	5.15250785359574e-11
ACAA1	0.01006165	0.764365102	1	0.80207685
BCAT1	-0.218194475	4.71542521648956e-11	8.21379918460316e-07	2.94964464432451e-10
HDAC7	-0.035796047	0.28608936	1	0.344895188
LZTS1	-0.154680559	3.55201594101425e-06	0.061872566	1.09199727632417e-05
PRDM6	0.098580573	0.003240193	1	0.005977012
WNT8A	-0.193149656	6.28867108543731e-09	0.000109542	2.93207606095376e-08
SPAG4	0.167552405	4.97892927998576e-07	0.008672797	1.75883125386477e-06
NCKAP1	0.489737669	7.19752995897863e-55	1.25373774355449e-50	1.39304193728276e-51
MRPS35	-0.036697868	0.274116239	1	0.332439655
GUCY1B3	0.01317693	0.694636957	1	0.741686966
SFSWAP	-0.268117598	4.05480012566315e-16	7.06305633889264e-12	4.81462599788183e-15
TNK2	-0.133160005	6.75598699075173e-05	1	0.000167902
MON2	-0.005736705	0.864299852	1	0.887586318
CDH3	0.192809142	6.69278624800179e-09	0.000116582	3.10967307692566e-08
ARSF	-0.187342069	1.79142029370942e-08	0.000312048	7.8070428061357e-08
GPBP1	-0.171140767	2.80074327876657e-07	0.004878615	1.02859260326449e-06
DGAT2	-0.01585175	0.636735354	1	0.688130856
ZNF112	0.250797781	3.12142182605362e-14	5.43720467880279e-10	2.89521015910692e-13
CS	-0.111059301	0.000903945	1	0.001851143
LTK	-0.119561318	0.000350665	1	0.000776042
MRPS24	0.17477576	1.54451839685466e-07	0.002690397	5.90776591014741e-07
ELMO2	-0.037197235	0.267635463	1	0.325918773
WAPAL	-0.216215946	7.09980617419195e-11	1.2367152374825e-06	4.35156663435079e-10
VMP1	0.373079412	8.95525797549866e-31	1.55991638675211e-26	5.99967841058504e-29
APPBP2	0.183626368	3.44086673575965e-08	0.000599365	1.4414732484415e-07
POLD1	-0.289197336	1.31709028133067e-18	2.29423956104989e-14	2.16437694438669e-17
SEZ6	-0.041637125	0.214625227	1	0.267939284
EIF4B	-0.186870576	1.94754236000148e-08	0.000339242	8.43466941045893e-08
SLC6A16	-0.235051487	1.22839313117721e-12	2.13973799519758e-08	9.29108986190871e-12
GLTSCR1	-0.031760792	0.343933059	1	0.405864776
SPHK2	-0.240242083	3.76707800574153e-13	6.56187317820117e-09	3.05061514560724e-12
RPL18	-0.298086705	1.01182360530229e-19	1.76249553807605e-15	1.90334291368904e-18
CA11	0.057275337	0.087694227	1	0.120554474
ISOC2	0.028692093	0.392584119	1	0.454924346
U2AF2	-0.165439646	6.94699533340012e-07	0.012100971	2.40337063977153e-06
EPN1	0.209306939	2.87413334763456e-10	5.00645287824465e-06	1.61916328533139e-09
MED29	0.167609486	4.93403753124859e-07	0.0085946	1.74509644176283e-06
AHRR	-0.037301948	0.266289955	1	0.324552528
GSC2	-0.006719726	0.841332597	1	0.868454667
ZNF275	-0.232520021	2.1641981448111e-12	3.76981674844646e-08	1.59467713555265e-11
MTMR1	-0.019100093	0.569314313	1	0.627095359
GPC1	0.298709177	8.4253071055788e-20	1.46760424472077e-15	1.59522200513127e-18
ADCK1	-0.119123579	0.000368753	1	0.000812872
HAGH	0.177686276	9.50418826815937e-08	0.001655535	3.74385923661393e-07
CASP8	-0.119037694	0.000372403	1	0.000820294
LIMCH1	0.310405819	2.48286717000447e-21	4.32490632343078e-17	5.56616000441542e-20
ASUN	-0.197749686	2.68140869364742e-09	4.67074580346443e-05	1.32353238976039e-08
TM7SF3	-0.021844135	0.515153012	1	0.57529493
DLX3	0.020123973	0.548790976	1	0.608026334
SPA17	0.143540396	1.71972358024419e-05	0.29955865	4.74811619024783e-05
TSPAN32	-0.239254838	4.72689443122306e-13	8.23377740974744e-09	3.76487307258685e-12
WISP2	0.172201521	2.3572412469203e-07	0.004106079	8.7568320068468e-07
DMRT3	-0.053059983	0.113690404	1	0.151845817
ST3GAL6	-0.041322888	0.218108347	1	0.271839532
ATP2C2	0.120245858	0.000324031	1	0.000722146
NGFR	0.045983029	0.170498835	1	0.217895759
CDON	0.03381141	0.313664878	1	0.374279251
TAF2	-0.13073578	9.17089393321617e-05	1	0.000222862
HIPK2	0.067487767	0.044133652	1	0.064945854
TNPO3	-0.18053887	5.85923637283179e-08	0.00102062	2.37079295467861e-07
RFXANK	-0.214172605	1.07895216633466e-10	1.87942677853835e-06	6.46073144908335e-10
TMEM161A	-0.128700443	0.000118055	1	0.000282629
LPAR2	-0.116474172	0.000498182	1	0.001072769
CTSA	0.351548005	2.76162334834984e-27	4.81047171049059e-23	1.1936654368463e-25
SUGP2	-0.32474674	2.64375478852125e-23	4.60515646612517e-19	7.3919044400083e-22
SLC12A2	0.082194109	0.014175264	1	0.023147926
SNX24	0.383169351	1.67404709401624e-32	2.91602263306689e-28	1.42245006491068e-30
EYA2	-0.024096354	0.472783621	1	0.534628531
CNN2	0.100873929	0.002588349	1	0.004862121
ABCA7	-0.145046579	1.39869362247722e-05	0.243638442	3.92332434942525e-05
SNCAIP	0.077271911	0.021141346	1	0.033381174
DDX20	-0.280965071	1.30915457762673e-17	2.28041635876801e-13	1.87914216064584e-16
BTBD1	-0.152524726	4.86277082223432e-06	0.084704605	1.46623861783797e-05
FAR2	-0.1054108	0.001637944	1	0.003194284
BCAS1	0.094232286	0.004900065	1	0.00871584
POU1F1	-0.072175955	0.031318831	1	0.047533564
CHI3L2	-0.25541637	1.01156939370164e-14	1.76205272688889e-10	1.0011284082246e-13
SBNO2	0.047507233	0.156750686	1	0.202179948
PMS1	-0.251927396	2.37452096301012e-14	4.13617806546732e-10	2.23577192727963e-13
HMG20B	0.071753099	0.032326362	1	0.048900816
CALCRL	-0.097322939	0.003657967	1	0.006674851
TAF11	-0.162951003	1.02298945048124e-06	0.017819453	3.43938491371024e-06
ANKS1A	0.062729694	0.061397897	1	0.087291051
AP3D1	0.073442245	0.028461002	1	0.043660254
ZNF76	-0.107571961	0.001308996	1	0.002600549
SLC9A3R2	0.184755516	2.8257541287154e-08	0.000492218	1.19586518872919e-07
NTHL1	-0.144798361	1.44734702949762e-05	0.252113379	4.0458056770194e-05
UHRF1BP1	-0.059522093	0.075932091	1	0.105906085
GNAI3	-0.006434275	0.847988876	1	0.874391938
IPO5	-0.172849394	2.1205556201159e-07	0.003693796	7.94395113526744e-07
OAT	0.183555957	3.48324466484826e-08	0.000606746	1.45782409459375e-07
WDR3	-0.151160762	5.91874695557428e-06	0.103098653	1.76176782671135e-05
PKN2	0.21208287	1.64818943673644e-10	2.87098117985121e-06	9.61802740318664e-10
WDR18	-0.198529507	2.31588359165291e-09	4.03403762830021e-05	1.15192393726448e-08
TRAM2	0.120388436	0.000318727	1	0.000711599
NTN1	0.021267166	0.526315435	1	0.586257102
GLP2R	-0.012597178	0.707439841	1	0.752635106
MCM10	-0.284983704	4.30780946480521e-18	7.50377330674419e-14	6.63463599181626e-17
DGKA	-0.121618844	0.00027621	1	0.000622742
ERBB3	0.224018813	1.38158926146824e-11	2.40659033455154e-07	9.20302231186056e-11
ROPN1	-0.059043182	0.078325108	1	0.108947142
ANKRD44	-0.370129937	2.79180178387895e-30	4.86303952733875e-26	1.75560993766742e-28
KARS	-0.167025878	5.41199282512864e-07	0.00942715	1.90216914892889e-06
ADAT1	0.005985165	0.858483226	1	0.882601624
PDIA5	0.122559922	0.000247338	1	0.000561939
TBC1D22B	-0.253445185	1.64080398347468e-14	2.85811645881454e-10	1.57558790452841e-13
NDUFB4	0.008209932	0.80677722	1	0.838699713
SPEN	-0.313882393	8.44372062438767e-22	1.47081169556209e-17	1.98222600480066e-20
MYLK	0.204752352	7.03957340221166e-10	1.22622329093125e-05	3.78113873244295e-09
ZC3H15	-0.145302246	1.35021043616847e-05	0.235193156	3.7977257528853e-05
MAP2K4	-0.007860417	0.814850807	1	0.845629205
TMEM206	-0.307889057	5.37249574722229e-21	9.3583503420865e-17	1.15392729248909e-19
SNAP91	-0.016045092	0.632629453	1	0.684435751
SLK	0.176560248	1.14792630917981e-07	0.001999573	4.46432872953855e-07
CYB5R4	-0.241091931	3.0959809734392e-13	5.39288925763374e-09	2.52831188824835e-12
COL17A1	0.115154731	0.000577379	1	0.001225013
GSTO2	0.191109947	9.11694033859994e-09	0.000158808	4.14534021816947e-08
SEC61A2	-0.139275858	3.05273909648495e-05	0.531756623	8.0728195417749e-05
PRKCQ	-0.294545062	2.84347973891967e-19	4.95305735722417e-15	5.08527449406999e-18
TLE2	0.072676712	0.030160585	1	0.045955845
ASB1	0.017955496	0.592681496	1	0.64873187
FAM107B	-0.190245325	1.06583750367507e-08	0.000185658	4.80357657865873e-08
ME1	0.304926019	1.32036438610046e-20	2.29994272414839e-16	2.72182570905135e-19
TBC1D1	-0.279270946	2.08038613371577e-17	3.6238246063195e-13	2.91070249503574e-16
CDK13	-0.202469477	1.09444197182578e-09	1.90640847072332e-05	5.70098226890946e-09
MTHFD2	-0.243561024	1.74335811636048e-13	3.03675550288833e-09	1.46548390068176e-12
SLC9A7	0.031068533	0.354558077	1	0.416568673
PDE4A	-0.248163475	5.87574009369635e-14	1.02349516692097e-09	5.25948184440374e-13
PPP2R5A	-0.081377065	0.015168631	1	0.02462005
CTNNA2	-0.017267155	0.606942201	1	0.661018269
ELAVL1	-0.313563309	9.32793939094166e-22	1.62483376250813e-17	2.17806134384468e-20
TIE1	-0.102523025	0.002196212	1	0.004174121
DIP2B	-0.044552171	0.184207688	1	0.23347986
SMARCD1	-0.238483444	5.64012996968763e-13	9.82454239419888e-09	4.4515371065695e-12
KDM4A	-0.17571908	1.32077268047092e-07	0.002300654	5.0978372083144e-07
NFYC	-0.200847209	1.49288822261061e-09	2.60046199496542e-05	7.61705329515354e-09
ZMYND12	-0.01530011	0.648511255	1	0.699078999
SLC9A3	-0.17045095	3.13122594374251e-07	0.005454282	1.13820585797268e-06
NGEF	0.22039429	2.97788081127290e-11	5.18717058515627e-07	1.91337904284628e-10
ASPM	-0.124411315	0.000198597	1	0.000458011
CD84	-0.377430007	1.6380036059336e-31	2.85323848117574e-27	1.22984417292058e-29
ELOVL1	0.233428058	1.76767084359117e-12	3.07910584245147e-08	1.31417236126823e-11
SPI1	-0.281961009	9.95606664605801e-18	1.73424724907684e-13	1.44400270530961e-16
ZNRD1	-0.326879747	1.31701544360936e-23	2.29410920122314e-19	3.78565874789297e-22
MPPED2	-0.034651571	0.301785039	1	0.361813862
CLDN18	0.010757979	0.748589641	1	0.788372609
ZBTB11	-0.215414016	8.37134325680694e-11	1.4582042819032e-06	5.08262210492576e-10
ATXN3	-0.182394179	4.25992032018201e-08	0.000742036	1.75796143229686e-07
GOLGA5	0.233983	1.56135881421832e-12	2.7197309184869e-08	1.16927382566075e-11
FGFR2	0.055817119	0.096084066	1	0.130767118
LRRC40	-0.280209597	1.61014329049472e-17	2.80470859771275e-13	2.28929863611115e-16
ISOC1	-0.058686548	0.080146653	1	0.111178987
EML1	0.172474134	2.25469715699701e-07	0.003927457	8.39918087633253e-07
THUMPD1	-0.173314567	1.96493546851439e-07	0.003422721	7.40207848746804e-07
KIF26A	-0.01564331	0.641174392	1	0.692112334
ATG2B	-0.191950589	7.82685904333479e-09	0.000136336	3.59251798882342e-08
ARFGEF1	-0.046399118	0.166659265	1	0.213442963
ACSM2B	-0.105926696	0.001553161	1	0.00304565
ZFAT	-0.194374838	5.02151057080869e-09	8.74696926329165e-05	2.38077552076528e-08
MTFR1	0.094354062	0.004844686	1	0.008627029
STAG3	-0.245096703	1.21580397602456e-13	2.11780894583718e-09	1.04634829339781e-12
FECH	-0.103353457	0.002020055	1	0.003870569
MYO9A	-0.146596937	1.12828536005498e-05	0.196536027	3.22237854397186e-05
DDX3Y	-0.119211146	0.000365066	1	0.000805356
PFKP	0.062542392	0.062178219	1	0.088277968
IDI1	-0.185835467	2.33792413568401e-08	0.000407243	1.0020743238061e-07
SP100	0.021058279	0.530386898	1	0.590376981
KLF6	0.201402552	1.34275411947406e-09	2.33894340071187e-05	6.89750339342928e-09
PPAP2A	0.239606571	4.3602137040839e-13	7.59505625114375e-09	3.49841374995106e-12
NEO1	0.009691514	0.772791001	1	0.809358252
TRAM1	0.055610129	0.097325314	1	0.132260075
PHKA1	0.174890863	1.5153734969658e-07	0.002639629	5.80265793441356e-07
TNFRSF1A	0.283656336	6.2312597343625e-18	1.0854231331286e-13	9.34099081866269e-17
CACNB1	-0.139507701	2.96021816461527e-05	0.515640402	7.84243957557922e-05
EVI5	0.14658645	1.12993457631071e-05	0.196823304	3.22555397980274e-05
STOML1	0.146788126	1.09861861483075e-05	0.191368377	3.14233787384842e-05
PKM	0.136964052	4.13824829844697e-05	0.720841471	0.000106918
DHX29	0.031697561	0.34489505	1	0.406794061
DNTTIP2	-0.084645906	0.011529853	1	0.019142062
METTL22	-0.118745916	0.000385055	1	0.000845704
TP53BP1	0.023036999	0.492470388	1	0.553826167
TRO	-0.026828834	0.424058452	1	0.486766008
RRP15	-0.038772278	0.247886904	1	0.304466364
RHOA	-0.105403493	0.001639175	1	0.003195969
DHX8	-0.185478296	2.48945657719987e-08	0.000433638	1.06205839133589e-07
PRKCZ	0.234376951	1.42940934141649e-12	2.48988813181338e-08	1.07508123135293e-11
ZFY	-0.146362849	1.16564893657714e-05	0.203044388	3.31826096196065e-05
IARS2	0.065384756	0.051180852	1	0.074188172
SYT1	0.075679124	0.023958706	1	0.037422588
NAV3	0.162648928	1.07176984375009e-06	0.018669159	3.59091342725194e-06
IDH3G	0.068525836	0.040968168	1	0.060713334
ROGDI	0.176339799	1.1909847391111e-07	0.002074576	4.62043723175419e-07
PDZD4	-0.024292615	0.469184446	1	0.531248301
ATP2B3	-0.144297947	1.55037515631718e-05	0.270059848	4.31612351732283e-05
ROCK1	-0.244459342	1.41239650948145e-13	2.46025347986573e-09	1.20246993150818e-12
CBFB	-0.308135324	4.98330443850221e-21	8.68041800142701e-17	1.07298121154846e-19
PDK3	-0.084825921	0.011354085	1	0.018877756
HYAL2	0.343139754	5.39976147977915e-26	9.4058445216273e-22	2.01409946929921e-24
HDAC4	-0.188839718	1.37186306830108e-08	0.000238965	6.08517514304469e-08
RASSF1	-0.270511845	2.16821049808581e-16	3.77680586661568e-12	2.65225131082562e-15
FGFR3	0.074419335	0.026411905	1	0.040836941
IFI35	0.138662485	3.31092756406052e-05	0.576730472	8.69486615986284e-05
HEATR6	0.168360105	4.37877594293208e-07	0.00762739	1.56011245960184e-06
COASY	0.050730102	0.130464874	1	0.171566333
PLEKHH3	0.042941613	0.200593879	1	0.252284821
MEF2A	-0.218747883	4.20245975694031e-11	7.32026465061432e-07	2.6436492057112e-10
OTUD5	-0.102600208	0.002179266	1	0.004144627
TFE3	0.079949092	0.017052296	1	0.027411771
TBC1D25	-0.050131259	0.135071871	1	0.17704996
ACSL4	-0.059693279	0.075091298	1	0.104800522
INPP5A	0.102629908	0.002172777	1	0.004135446
GPKOW	0.040185723	0.231051634	1	0.286018238
GRIPAP1	-0.208528593	3.35446831569119e-10	5.84314835910249e-06	1.8728039612508e-09
FTSJ1	0.005332187	0.87378549	1	0.895283729
REEP1	0.019180665	0.56768609	1	0.625657956
ATP11A	0.029079728	0.38621839	1	0.448396532
POLR1A	-0.049824636	0.137478858	1	0.179961241
LAPTM4A	0.422820471	6.60597212063047e-40	1.15069428369262e-35	1.36987414725312e-37
TTC7A	-0.169800596	3.47701173587447e-07	0.006056607	1.25240007086843e-06
IP6K2	-0.094902324	0.004602299	1	0.008230744
SRBD1	-0.259685195	3.49861083748074e-15	6.0942302178077e-11	3.67786977538183e-14
CYFIP1	0.309078958	3.7332791101662e-21	6.5029988819985e-17	8.17987280754528e-20
KIF2A	-0.260817163	2.63147276317324e-15	4.58376240617147e-11	2.81212417556532e-14
RASGRP2	-0.475463535	2.15520583445052e-51	3.75415304302936e-47	2.20832531942903e-48
PSME4	-0.189665876	1.1829902924913e-08	0.000206065	5.29594137879876e-08
SIRT2	0.021677103	0.518371857	1	0.578555736
ERLEC1	0.195169407	4.33628697817183e-09	7.5533782872775e-05	2.07453399815367e-08
PPP2R5B	0.157570095	2.31592312462149e-06	0.040341065	7.31346354383281e-06
PYGM	-0.152558514	4.83905079225739e-06	0.084291426	1.4603504114749e-05
PAGE1	-0.009798406	0.770354875	1	0.807000936
PITX1	0.092337036	0.005838819	1	0.010252659
TRPC7	-0.041142686	0.220123979	1	0.273998827
MAST4	-0.11274195	0.00075322	1	0.001561573
GPR116	0.140433466	2.61663022255093e-05	0.455790818	6.99494810414589e-05
SDK2	-0.077018999	0.021568485	1	0.034000131
ADAM7	-0.07684945	0.021859015	1	0.034417625
NUP133	-0.219392876	3.67315788068671e-11	6.39827371236819e-07	2.33343315549533e-10
NUCKS1	-0.058865013	0.079230878	1	0.11007701
VPS35	0.130581768	9.34903094616827e-05	1	0.000226938
DNAJA2	-0.047254705	0.158968566	1	0.204676875
BCL3	0.041253459	0.218883365	1	0.272668907
KCNAB2	-0.364175393	2.67494455631357e-29	4.6594859226426e-25	1.4652471454851e-27
ABCC9	0.012673355	0.705752773	1	0.751200004
GAL	0.049324551	0.141475169	1	0.184637444
CLEC2D	-0.330703612	3.72395195821794e-24	6.48675191601982e-20	1.14002669877326e-22
FUNDC1	0.030989409	0.355785551	1	0.417841728
MAOB	0.086372075	0.009939579	1	0.016713729
RORA	-0.015753417	0.63882788	1	0.690006998
DRD4	-0.020061311	0.550036476	1	0.608864094
TGFBR3	0.154758208	3.51177819446741e-06	0.061171664	1.08058054000049e-05
KIAA1107	0.089612909	0.007472113	1	0.012854986
PLA2G10	0.116221376	0.000512525	1	0.001100688
HES2	0.011444533	0.733137782	1	0.774628595
ATP1B3	-0.099620881	0.002927941	1	0.005442515
NEDD4	0.192505453	7.07438478757804e-09	0.000123229	3.2752277548358e-08
PIGB	-0.11356283	0.000688472	1	0.001438812
GNB5	0.00518747	0.877183473	1	0.898275068
RAB27A	-0.073038215	0.029347445	1	0.044834516
CECR5	-0.167654172	4.8991658757678e-07	0.008533857	1.73346679646556e-06
UFD1L	-0.009354554	0.78048499	1	0.816140476
LRP6	0.108879304	0.001140758	1	0.002289534
GUCY2C	-0.032782778	0.328622445	1	0.389936946
SCT	-0.100624875	0.002652837	1	0.004972534
PHRF1	-0.066298943	0.048009572	1	0.070104681
IKBKAP	-0.030786225	0.358949811	1	0.421103634
NUCB2	-0.106063064	0.001531434	1	0.003008125
PFN2	0.236331539	9.20177996482192e-13	1.60285805207233e-08	7.08602145036397e-12
PTPN3	0.18819001	1.54063577245502e-08	0.000268363	6.77856391017781e-08
SPTB	-0.015076575	0.653308399	1	0.703466589
DAPP1	-0.254209541	1.36086843917597e-14	2.37049673420063e-10	1.32208406815428e-13
FGF10	-0.044021112	0.189497732	1	0.239626932
SLC44A1	0.105796502	0.001574168	1	0.003081293
C14orf101	-0.102234147	0.002260714	1	0.00428689
SMG6	-0.011711524	0.727157424	1	0.76942991
EXOC5	0.017907488	0.593671116	1	0.649685496
CLTCL1	0.011196361	0.738711159	1	0.779335575
FGF22	-0.131366683	8.47403030242621e-05	1	0.000206938
FSTL3	0.19350393	5.89340046943201e-09	0.000102657	2.76480319895061e-08
DGCR2	0.15230846	5.01724640616559e-06	0.087395415	1.50994151950585e-05
RNF126	-0.221185489	2.52112427677151e-11	4.3915463777083e-07	1.6301211498546e-10
MNT	-0.056619745	0.091390155	1	0.12502523
ZXDC	-0.074528843	0.026190382	1	0.040534008
JMJD6	-0.065557628	0.05056809	1	0.073409914
POLB	-0.115764457	0.000539429	1	0.001152498
ST6GALNAC1	0.018498391	0.58154345	1	0.638546732
WIPI1	0.154410706	3.69531426682097e-06	0.064368679	1.13365056734333e-05
FRMPD1	-0.186604535	2.04137298572343e-08	0.000355587	8.81474368822915e-08
GBA2	-0.081593179	0.014900096	1	0.024222564
NDST1	0.22995964	3.81198693833423e-12	6.6401000478844e-08	2.72918209941817e-11
ASNS	-0.09970478	0.002903994	1	0.00540146
AP3M2	-0.02595478	0.4393167	1	0.501932153
CNGB1	-0.091698576	0.006189752	1	0.010818712
ST6GALNAC2	0.176858904	1.09198425204626e-07	0.001902127	4.26390353875673e-07
CHAT	-0.113759239	0.000673766	1	0.001411125
TESK2	-0.120469175	0.000315759	1	0.000705426
C16orf80	-0.145380714	1.335654210947e-05	0.232657607	3.76042681436654e-05
CSNK2A2	-0.18669756	2.00807601053327e-08	0.000349787	8.68172648981858e-08
PTPN21	0.247266176	7.27624577429649e-14	1.26744925142471e-09	6.42071555939567e-13
EIF2B3	-0.15191892	5.307400290145e-06	0.092449606	1.59121524361507e-05
CAMK2A	-0.037499255	0.263767287	1	0.321815674
TCOF1	-0.151755386	5.43393096456642e-06	0.094653643	1.627373166451e-05
CDC42	-0.265223939	8.56875521278538e-16	1.49259147051509e-11	9.75549980728814e-15
OSBPL3	0.074408111	0.0264347	1	0.040868557
EPHA8	-0.053780189	0.108863397	1	0.146056502
SLC12A3	-0.019851988	0.554207098	1	0.612663162
RAD18	-0.117219598	0.000458035	1	0.000992969
ATP2B1	0.024444798	0.466404045	1	0.528546747
TRPM5	0.110772418	0.000932271	1	0.001904672
NCK2	0.010001799	0.765725712	1	0.803165904
MAP4K4	0.007980577	0.812072926	1	0.843299051
MGAT4A	-0.006184293	0.853827006	1	0.87921569
RPL31	-0.200039025	1.74092680497662e-09	3.03252040158877e-05	8.80778507577336e-09
WDR1	0.044461184	0.185106209	1	0.234516332
SNX13	0.12927976	0.000109909	1	0.000264397
MS4A12	-0.074047571	0.027176038	1	0.041891984
ARHGAP10	0.112961855	0.000735342	1	0.001526872
RPS6KA2	0.165444312	6.94191907142971e-07	0.012092129	2.40233844065345e-06
ING3	-0.277536172	3.33184018393135e-17	5.80373241639002e-13	4.53062639843093e-16
VASH1	-0.03748263	0.263979207	1	0.32202912
LMCD1	0.182529338	4.16159967952603e-08	0.000724909	1.72105661960266e-07
WBSCR22	-0.001501615	0.964318888	1	0.97078372
SEL1L	-0.012905392	0.700622873	1	0.746887994
TRIP13	0.059488197	0.076099484	1	0.106122561
ATP6AP1	0.230208691	3.60882079813027e-12	6.28620494826312e-08	2.589046519054e-11
TCF3	-0.372770005	1.00953131379301e-30	1.75850259549605e-26	6.71184196754218e-29
TRIB2	-0.097939829	0.003447289	1	0.006326204
DAZAP1	-0.349220299	6.34679732939198e-27	1.10554862680679e-22	2.6575688144394e-25
MBD3	-0.183318245	3.63008000614682e-08	0.000632324	1.51454763178614e-07
PRLH	-0.095513679	0.00434499	1	0.007819546
HLTF	-0.003150319	0.925227358	1	0.938863763
FAM50A	0.25948121	3.68232795407244e-15	6.41424706319879e-11	3.86167794292522e-14
FAM3A	0.269270572	3.00184851625105e-16	5.22891993045771e-12	3.59870607739691e-15
CPSF1	-0.196487186	3.39513318716633e-09	5.91398249872503e-05	1.64689014166667e-08
MYO3B	-0.157490954	2.34345293601663e-06	0.040820607	7.39102058527496e-06
CYBRD1	0.187443797	1.75936375024852e-08	0.000306464	7.67502057740521e-08
CDH19	0.000136612	0.996752768	1	0.997661904
PDCD2	-0.186911329	1.9335436177731e-08	0.000336804	8.38237836684659e-08
SLC6A15	-0.036449643	0.277377196	1	0.335856623
PRKACA	-0.045517578	0.174871882	1	0.22296101
LPHN1	-0.001171141	0.97216792	1	0.977216977
SPP2	-0.114642871	0.000611138	1	0.001291919
ACTN1	0.362463381	5.07793154770842e-29	8.84524896295329e-25	2.69672224480283e-27
ZFYVE26	0.040956059	0.222225496	1	0.27633823
RPS6KA6	0.111601779	0.000852547	1	0.001754344
EPN2	0.136715248	4.27476129357288e-05	0.74462067	0.000110135
PTPN18	-0.233948108	1.57360482418498e-12	2.74106224324781e-08	1.17793822228097e-11
LIMS2	-0.073775787	0.027746653	1	0.042687948
ASIC4	-0.106989286	0.001391105	1	0.002752659
SPEG	0.151985023	5.25705752167058e-06	0.091572685	1.57747949991352e-05
LNX1	0.061355444	0.067315716	1	0.094891353
ALDH3A2	0.29535505	2.24787757609456e-19	3.91557794979911e-15	4.07448277814684e-18
TFRC	-0.011556507	0.730627663	1	0.772444966
SREBF1	-0.02083766	0.534704308	1	0.594460962
TRPC5	-0.139866267	2.82234780172727e-05	0.491624764	7.50114073211586e-05
AFF4	0.257166272	6.56153026853541e-15	1.14295295747618e-10	6.64507533416386e-14
UBE2D1	0.11058236	0.000951487	1	0.001940971
MPP5	0.322117749	6.19315709995246e-23	1.07878603524072e-18	1.66222809744333e-21
RHOBTB1	0.185695819	2.39607517771039e-08	0.000417372	1.02447799510401e-07
SMC1A	-0.227685843	6.26670757273326e-12	1.09159779209441e-07	4.35419941002954e-11
HSD17B10	-0.088472724	0.008269447	1	0.014108275
MARK2	-0.007042678	0.833815487	1	0.861921071
HMMR	-0.121176136	0.000290856	1	0.000653732
TRHDE	0.047987035	0.152601387	1	0.197412815
P4HA2	0.400411996	1.33928626401383e-35	2.33290274328569e-31	1.65454095268489e-33
FCGR2B	-0.288003187	1.84650744449146e-18	3.21643131755968e-14	2.95356411162505e-17
NFATC3	-0.401519117	8.35016690415138e-36	1.45451557303413e-31	1.06169019929498e-33
TRNT1	-0.143233509	1.79321683533304e-05	0.312360441	4.93460411606102e-05
ACADVL	0.168115084	4.55305664487778e-07	0.007930969	1.61988753466352e-06
STK10	-0.235963486	1.00005138176587e-12	1.74198950189797e-08	7.65037111066303e-12
FBXW11	0.178058961	8.92607208483198e-08	0.001554832	3.53050067315369e-07
ACAP1	-0.485688134	7.24688909650249e-54	1.26233561171977e-49	1.21699098012939e-50
CRMP1	-0.047236489	0.159129456	1	0.204808334
EVC	-0.03992405	0.234105591	1	0.289327439
DERL2	0.133638286	6.35673570075175e-05	1	0.000158795
SIDT1	-0.189737977	1.16775945896572e-08	0.000203412	5.23448327733503e-08
NDE1	-0.171736205	2.54274784922174e-07	0.004429212	9.40384814980754e-07
TMEM38A	-0.10462317	0.001775613	1	0.003438892
AP1M1	-0.146155775	1.19968077609009e-05	0.208972394	3.40512293281951e-05
PVR	0.3382211	2.94864149859182e-25	5.13623862639709e-21	1.01506692221286e-23
IKBKG	0.032073245	0.339204607	1	0.401100064
XRCC1	-0.080955821	0.015704301	1	0.025413715
SCARB1	-0.052466813	0.117791011	1	0.156769683
CYP2W1	-0.059014662	0.078469531	1	0.109139313
MCM2	-0.230460935	3.41386205260396e-12	5.94660630943083e-08	2.45930782027743e-11
MOV10L1	-0.014890593	0.657310575	1	0.70729509
PANX2	-0.027078014	0.419765899	1	0.482283635
TP63	-0.048457793	0.148611918	1	0.192830652
ALPK1	-0.261374146	2.28619827412668e-15	3.98232877370126e-11	2.46431235996365e-14
LLGL2	0.225915228	9.19523681451314e-12	1.60171830072004e-07	6.26650352394383e-11
PDE8A	0.16932654	3.75195143370854e-07	0.006535524	1.34558867662691e-06
CLCN4	0.015246203	0.649666802	1	0.700237981
NLE1	-0.111041273	0.000905702	1	0.001854304
SDHA	0.035286611	0.293006607	1	0.352088996
SMARCE1	-0.093569463	0.005211631	1	0.009231381
FNDC8	-0.207010973	4.52623476734582e-10	7.88424834123968e-06	2.47698659793895e-09
GSDMB	-0.062846184	0.060916679	1	0.0866918
KDM5A	-0.232497942	2.17485116811721e-12	3.78837324974338e-08	1.60184915422553e-11
ADAM11	-0.113217857	0.000715026	1	0.001488591
PPP2R3A	0.335724761	6.89836147420813e-25	1.20162558519231e-20	2.30638308098333e-23
FERMT2	0.329000449	6.55103673404322e-24	1.14112508870299e-19	1.93739403854497e-22
ABCB11	-0.147768778	9.57776321582248e-06	0.166835057	2.7617125882538e-05
DHRS9	0.036087632	0.282180106	1	0.340701135
CD5L	-0.165644689	6.7272439392662e-07	0.011718186	2.3338351359904e-06
PTGS2	0.095173755	0.004486405	1	0.008044126
IGF2BP2	0.24864069	5.24244861311024e-14	9.13182123917673e-10	4.72661554822812e-13
MAP3K13	0.111106753	0.000899338	1	0.00184279
ST6GAL1	-0.263120941	1.46756266223537e-15	2.55634740134779e-11	1.61999201606324e-14
TBX21	-0.225715797	9.59913356156337e-12	1.67207307508872e-07	6.53153544956532e-11
FRY	-0.152031548	5.22189915224436e-06	0.090960261	1.56746960766749e-05
PICALM	0.201035533	1.44023197092014e-09	2.50874007014579e-05	7.37864726513469e-09
NSF	-0.011914113	0.722630617	1	0.76584952
GLI2	0.079024514	0.018378501	1	0.029343273
CLASP1	-0.24382591	1.63856955627531e-13	2.85422431007597e-09	1.38152193130492e-12
MRPS34	-0.12533665	0.000177762	1	0.000412968
NOTCH3	0.125462619	0.00017509	1	0.000407194
CLNS1A	-0.148656501	8.45276374875776e-06	0.147238692	2.45684451426016e-05
PPP2R2C	0.188218918	1.5327159810161e-08	0.000266984	6.74542184773103e-08
TEAD2	0.160435554	1.50386727361777e-06	0.026195864	4.89093802075206e-06
EED	-0.151879849	5.3373716183504e-06	0.092971676	1.59937512850586e-05
CDHR2	0.037328782	0.265945903	1	0.324269332
SNCB	-0.065597255	0.050428496	1	0.073225573
TSG101	0.105042242	0.001701095	1	0.003309276
C17orf85	-0.119986758	0.000333881	1	0.000742294
ATP2A3	-0.344699317	3.13214289005504e-26	5.45587970018688e-22	1.2070530310148e-24
CA12	0.167884757	4.72296271782046e-07	0.008226929	1.67759558690283e-06
MGLL	0.26647034	6.21493759596902e-16	1.08257997984184e-11	7.19322245742089e-15
NTN4	0.360908892	9.05702022560937e-29	1.5776423530989e-24	4.6674691572491e-27
BCS1L	-0.181930404	4.61467756630656e-08	0.000803831	1.8962743224226e-07
NUAK1	0.215673634	7.93711285290311e-11	1.38256568784719e-06	4.8290802928648e-10
DPP8	-0.173273628	1.97817629417677e-07	0.003445785	7.4471261872196e-07
SLC24A1	0.099475652	0.002969819	1	0.005512124
ZNF532	0.092318249	0.005848884	1	0.010266193
SCARF1	-0.154720607	3.53120816248107e-06	0.061510115	1.08600196976737e-05
LMAN1	0.003634221	0.913783736	1	0.928954791
PTPLAD1	0.19723929	2.95039387783167e-09	5.13929109579499e-05	1.44483865498875e-08
IPCEF1	-0.23965349	4.31345835372576e-13	7.5136131063549e-09	3.46409087429917e-12
ZZEF1	-0.149691188	7.30053918991528e-06	0.127168092	2.13943627437978e-05
NOX3	-0.090795265	0.006718661	1	0.011667068
ENO1	0.000831558	0.9802361	1	0.983907607
SLC12A1	-0.111457559	0.000865941	1	0.001778543
C19orf10	0.135387017	5.0786789958238e-05	0.884655094	0.000129109
ANO8	0.00311894	0.925969996	1	0.939507885
TUBE1	-0.193432481	5.97112377897435e-09	0.000104011	2.79449234567314e-08
ARHGEF10L	0.207203123	4.35830783807495e-10	7.59173642314276e-06	2.39260523893563e-09
TXK	-0.073749005	0.027803437	1	0.04276451
WSCD2	-0.051902166	0.121801222	1	0.161502283
KCNQ2	-0.140901763	2.45759458757403e-05	0.428088401	6.59510708996333e-05
TACR2	-0.003290173	0.921918298	1	0.935996668
ACTR6	-0.1513899	5.72722080903674e-06	0.099762459	1.70855384950524e-05
TIPIN	-0.213101373	1.34141411119424e-10	2.33660924028925e-06	7.92877244753732e-10
SRI	0.045572587	0.174350746	1	0.222394233
EIF4G3	-0.049103942	0.143266185	1	0.186695121
NUP37	-0.132670784	7.18880389037319e-05	1	0.000177594
SEMA3A	0.245083648	1.21954756916851e-13	2.12432991073463e-09	1.04905180777019e-12
GTSE1	-0.192782976	6.72486190614406e-09	0.00011714	3.12374318781662e-08
SEMA3C	0.29077293	8.41265273174761e-19	1.46539997934312e-14	1.41584539066968e-17
TTC38	-0.070940638	0.034340148	1	0.05165107
ACAT1	-0.077067396	0.021486172	1	0.033885707
GRAMD4	-0.241226893	3.00079809726549e-13	5.22709020562676e-09	2.4563393823434e-12
CELSR1	0.282466484	8.66075063346674e-18	1.50861615284357e-13	1.26881089389703e-16
WNT8B	-0.105118852	0.001687787	1	0.003286336
ZNF638	-0.121930501	0.000266316	1	0.000602385
SLC25A40	-0.277521924	3.34470664214388e-17	5.82614449995043e-13	4.54457449294105e-16
TIMM21	-0.166865214	5.55120461769409e-07	0.009669643	1.94756159588345e-06
ADD2	-0.167921106	4.69574882725777e-07	0.008179525	1.66860972709105e-06
FGF4	-0.091611433	0.006239093	1	0.010899485
RASAL2	0.264957791	9.17500995721514e-16	1.59819498444730e-11	1.03644292117205e-14
VPS9D1	0.218636798	4.30084887678927e-11	7.49164865847923e-07	2.70261495616134e-10
ZNF37A	-0.229215016	4.48852547460929e-12	7.81856252422191e-08	3.17956995698329e-11
MARK3	-0.054659167	0.103193188	1	0.139299607
SLC25A3	-0.120271479	0.000323071	1	0.000720284
FNDC3B	0.297128668	1.34002175729642e-19	2.33418389903464e-15	2.49378621691735e-18
FOSL2	0.302451764	2.77570464771278e-20	4.83499992585089e-16	5.57027641227061e-19
CACNG5	-0.139241319	3.06675529553661e-05	0.534198105	8.10373338788716e-05
CACNG4	0.156510136	2.71175978386887e-06	0.047236144	8.46525872315624e-06
FRYL	-0.217693156	5.23256517884512e-11	9.11460528503031e-07	3.25495016101759e-10
TMEM131	-0.088928916	0.007941734	1	0.013599032
FSCN1	0.094515066	0.004772337	1	0.008510375
ACTB	0.031997807	0.340342403	1	0.402172466
MOCOS	0.188794674	1.38296109961252e-08	0.000240898	6.12971994762099e-08
PLD1	0.064241771	0.055390304	1	0.07965357
ATP12A	-0.090728666	0.006759217	1	0.011726972
WDR62	-0.223420105	1.56989589140301e-11	2.73460165323491e-07	1.0397724917243e-10
DLG1	0.188604066	1.43089445809558e-08	0.000249248	6.33089930545261e-08
RAB7A	0.113747215	0.000674658	1	0.001412483
BCAP29	0.107484256	0.001321062	1	0.002622702
SEC31B	-0.354543839	9.36632858555676e-28	1.63152077631813e-23	4.21581595947838e-26
SART3	-0.255052305	1.10644082221599e-14	1.92730926821804e-10	1.08519666003268e-13
ARHGAP15	-0.521892812	2.49162400859545e-63	4.34015986057242e-59	2.17007993028621e-59
PAX2	-0.025832834	0.441470226	1	0.504095042
EXOSC7	-0.121353462	0.000284905	1	0.000641017
KIFAP3	-0.03361137	0.316538106	1	0.377320008
MKRN2	-0.196075558	3.6654563954561e-09	6.38485849524498e-05	1.76963927251801e-08
MCM6	-0.29399371	3.33539034789452e-19	5.80991644699746e-15	5.91039313021105e-18
REXO2	0.235446246	1.12388844203607e-12	1.95770127718263e-08	8.53772907624346e-12
RBMS2	0.331529683	2.82791319065811e-24	4.92594198680737e-20	8.7494529072955e-23
BAZ2A	-0.218443412	4.47752899984192e-11	7.79940776482463e-07	2.80958492969187e-10
PTPN23	0.117546087	0.000441417	1	0.000959812
MLH1	-0.187697646	1.68177659605322e-08	0.000292949	7.35497527658828e-08
UNG	0.056459683	0.092311239	1	0.126105362
FMO4	-0.07906383	0.018320323	1	0.029266481
KLHL20	-0.146762359	1.10257306984931e-05	0.192057203	3.15261331314923e-05
RGS11	0.013723081	0.682655061	1	0.730999478
SLC46A1	0.25300983	1.82476965013728e-14	3.17856625357413e-10	1.74168013894473e-13
PLXNA2	0.157081497	2.49096935443974e-06	0.043390195	7.8138294948651e-06
ANKRD13A	-0.141827589	2.16979462908629e-05	0.377956526	5.87960133531524e-05
TPD52	-0.079161205	0.018176924	1	0.029048058
ACACB	-0.093963214	0.005024458	1	0.008923433
TRAF4	0.080102063	0.016841154	1	0.027089857
PAG1	-0.285079893	4.19377716863649e-18	7.30514045004791e-14	6.4647260619893e-17
GPATCH1	-0.062928669	0.060577823	1	0.08626595
ICAM3	-0.154440156	3.67941042359537e-06	0.06409165	1.12897040987507e-05
NT5C2	0.000603033	0.985666847	1	0.988276683
MCAM	0.117435371	0.000446988	1	0.000971198
GPC4	0.138869502	3.22155598007946e-05	0.561162836	8.47934173723242e-05
MBNL3	-0.140485995	2.59831616819059e-05	0.452600693	6.95345972249375e-05
CAMSAP3	0.101142399	0.002520438	1	0.00474325
RAP1GAP	0.050409163	0.13291854	1	0.174450576
XAB2	-0.225257307	1.05946241434356e-11	1.84547757954505e-07	7.16412103860657e-11
ARHGEF1	-0.326757077	1.371073161473e-23	2.38827233996983e-19	3.92807950652932e-22
STXBP2	-0.195631818	3.98028792622168e-09	6.93326353868555e-05	1.91104287174354e-08
MAP2K7	-0.267454649	4.81688676589341e-16	8.39053505750973e-12	5.68464434790632e-15
NMRK2	-0.053315771	0.111957128	1	0.149875593
DGKD	-0.226815297	7.56983585442279e-12	1.31858970748191e-07	5.22213745537389e-11
CTTNBP2	-0.00561487	0.867154789	1	0.889783769
ACTL6B	-0.031305202	0.350902559	1	0.413053904
RARB	0.107658313	0.001297214	1	0.002580356
TOP2B	-0.357379107	3.33024029294795e-28	5.80094556628603e-24	1.58495780499618e-26
TM9SF3	0.127257784	0.000140881	1	0.000332883
NFKB2	-0.136213128	4.56335896161053e-05	0.794891498	0.000117154
UBE2T	-0.145562168	1.30256341287377e-05	0.226893521	3.67557947332711e-05
PPP1R12B	-0.133975514	6.08874686703226e-05	1	0.000152736
DNAJC10	0.013367387	0.69044972	1	0.73793985
GTF3C1	-0.024127689	0.472207957	1	0.534150945
IL4R	-0.137997122	3.61436328565725e-05	0.629585941	9.41929893370193e-05
USP33	-0.08746907	0.009033303	1	0.015302062
PAK3	0.032256065	0.336457333	1	0.398419462
CAPN6	0.020345431	0.544400362	1	0.603814703
DCX	-0.059053493	0.078272948	1	0.10889198
SNRPA	-0.263291423	1.4051760633896e-15	2.44767618481834e-11	1.55605606155012e-14
SPAG6	-0.133792871	6.23253440985917e-05	1	0.000156006
EXOSC5	-0.230090685	3.70372836984446e-12	6.45152444743206e-08	2.65494833227657e-11
APBB1IP	-0.381221011	3.64962974858109e-32	6.35729005905341e-28	2.99872172596859e-30
LRCH4	-0.023891213	0.476561816	1	0.538271967
FAM76B	-0.294357677	3.002054187835e-19	5.22927818978979e-15	5.35786699773544e-18
SIRT6	-0.231405797	2.77106851459725e-12	4.82692424557694e-08	2.01963357555521e-11
TYR	-0.001918662	0.954418692	1	0.963155043
POLD3	-0.103887196	0.00191377	1	0.003679466
ACTN2	-0.055532376	0.097794863	1	0.132804921
CAPZB	-0.008008588	0.811425688	1	0.842777656
GPR137B	0.080885318	0.01579556	1	0.025547155
NAALAD2	-0.103881567	0.001914864	1	0.003680756
PHF17	-0.183393862	3.58273312560016e-08	0.000624076	1.49658581090717e-07
SLC25A43	0.177906729	9.15798915732579e-08	0.00159523	3.61812232096752e-07
UBE2A	-0.020301486	0.545270238	1	0.604510074
FGFR1	0.108556998	0.001180272	1	0.002363394
FKBP6	-0.119587286	0.000349618	1	0.000774119
GTF2I	-0.038206166	0.254864453	1	0.31224391
SMC1B	-0.04661818	0.164664068	1	0.21116715
FBLN1	0.141644036	2.22417801655819e-05	0.387429569	6.01785599105733e-05
ITGA8	-0.085805128	0.010438944	1	0.017482546
CST7	-0.243271023	1.86562401090759e-13	3.24973046459993e-09	1.56086957953887e-12
MAP2	0.131463052	8.37208949980381e-05	1	0.00020465
PIAS2	-0.178906363	7.73527572964537e-08	0.001347408	3.08119752880615e-07
AMPH	0.084902587	0.011279951	1	0.018764728
ARAF	0.001793529	0.957388532	1	0.965369079
MCCC1	-0.129671709	0.000104701	1	0.000252426
LAMP3	0.027748222	0.408347688	1	0.470997773
FAP	0.09875554	0.003185643	1	0.005886361
NEBL	0.196209216	3.57546520544436e-09	6.22810284136354e-05	1.73002856704543e-08
ACER3	0.159246814	1.8005339864483e-06	0.031363502	5.78022512162605e-06
UBE2K	-0.105416938	0.001636911	1	0.003192626
PIK3C3	-0.197220872	2.96057529467052e-09	5.15702610578658e-05	1.44900986394678e-08
N4BP2	-0.354642542	9.03673573547009e-28	1.57410899776153e-23	4.09924218167066e-26
C12orf5	-0.010482151	0.754826443	1	0.793932843
TULP3	0.256874599	7.05404474250154e-15	1.22874405369634e-10	7.11902696231949e-14
SYNJ2	0.219014178	3.97546454043727e-11	6.92486168298768e-07	2.51294433082002e-10
ADCY2	-0.056537666	0.091861559	1	0.125550137
PPP2R5C	-0.224813386	1.16543685046125e-11	2.03007444981845e-07	7.84115276098282e-11
RBFOX1	-0.052793145	0.115520956	1	0.154082782
GNB1	-0.099602801	0.002933125	1	0.005450988
HOXA9	0.017690902	0.598145073	1	0.653338865
EDN1	0.279266028	2.08317565463482e-17	3.6286836728084e-13	2.9122661900549e-16
MLLT10	-0.290962991	7.96830241477928e-19	1.3879985976304e-14	1.34495988142481e-17
ZCWPW1	-0.079261751	0.018029887	1	0.028847488
ADCYAP1R1	-0.066007769	0.049001254	1	0.071381083
FGF20	-0.007895203	0.814046379	1	0.844995762
P2RY10	-0.323000357	4.65806374089439e-23	8.11388123026394e-19	1.26779394222874e-21
ITM2A	-0.264065674	1.15313064133423e-15	2.0086382641401e-11	1.29006953380867e-14
NRD1	-0.131878002	7.94622161497393e-05	1	0.000194814
VDAC3	-0.126902827	0.000147102	1	0.000346641
PCM1	-0.254513196	1.26318429407833e-14	2.20034072185504e-10	1.23268387778994e-13
TNRC6C	-0.215109711	8.90988293423003e-11	1.55201250831353e-06	5.39080412752181e-10
CBFA2T2	0.025173396	0.453219777	1	0.51575327
DBC1	0.030362475	0.365605652	1	0.427759595
ITCH	0.145006139	1.40651279662889e-05	0.245000464	3.9420830900207e-05
PKD2L2	-0.152828899	4.65318032093466e-06	0.081053748	1.40645059882632e-05
TP53INP2	0.094973852	0.004571499	1	0.008182381
SDF4	0.138705281	3.29226130954749e-05	0.573478998	8.65236870111764e-05
MYH7B	-0.053630023	0.10985626	1	0.147255575
BPIFB2	-0.057594946	0.085936565	1	0.118372143
TP73	-0.093108208	0.005438876	1	0.009599735
TOLLIP	0.139557142	2.94083521083013e-05	0.512264085	7.79345938497644e-05
UBE2D4	0.25775178	5.67265709375759e-15	9.88120139161634e-11	5.80223217358564e-14
CLUL1	-0.071077429	0.033993783	1	0.051187561
RUNX1T1	-0.052877413	0.11494038	1	0.153397677
CDH17	0.019396215	0.563341183	1	0.621301765
THOC1	-0.247585408	6.74401004971601e-14	1.17473911056003e-09	5.99356689061241e-13
FKBP7	-0.030242061	0.367510927	1	0.429671309
OSBPL6	0.054514092	0.104112561	1	0.140393816
SLC1A3	0.028845485	0.390057566	1	0.452207171
XRCC5	-0.113314658	0.000707481	1	0.001474821
LXN	0.054629602	0.103380024	1	0.139508571
SP140	-0.317508669	2.69949595197577e-22	4.70225199874659e-18	6.72711301680485e-21
MKNK1	-0.114798277	0.000600699	1	0.00127155
TNS1	-0.064309761	0.05513209	1	0.079347755
REXO1	-0.304224406	1.63120931893415e-20	2.8414035126514e-16	3.34676503256938e-19
SAR1A	0.121776376	0.000271167	1	0.000612481
CDC14A	-0.232362007	2.24158194659282e-12	3.90461159277003e-08	1.64890692262248e-11
RAPGEF3	0.065822807	0.049640071	1	0.072213162
CEACAM1	0.094786672	0.004652497	1	0.008311132
SENP1	-0.242541016	2.21185587973987e-13	3.85283175691888e-09	1.83206455393194e-12
DUSP13	0.080718301	0.016013608	1	0.025868594
CIC	-0.055710958	0.096719087	1	0.131549136
LIPE	-0.242396606	2.28745983253394e-13	3.98452628229087e-09	1.89198778836224e-12
FDFT1	-0.2180723	4.8366538490457e-11	8.4249673396527e-07	3.02186776888548e-10
PAFAH1B3	0.048350606	0.149513213	1	0.193849695
OPHN1	0.093369583	0.005309033	1	0.009387681
AFM	-0.07642499	0.022601299	1	0.035483733
KIF22	-0.237498784	7.06026279870723e-13	1.22982717690681e-08	5.52731315463736e-12
SCGN	0.073941297	0.027397947	1	0.042189253
LRRC16A	0.262303508	1.80661544570615e-15	3.14694344487555e-11	1.97176907573656e-14
PGM1	0.163497703	9.40078268424454e-07	0.016375223	3.18027254956022e-06
DDX1	-0.047240521	0.159093836	1	0.204792753
DNM2	-0.08421219	0.011963275	1	0.019810655
EPB41L2	-0.063151704	0.059669385	1	0.085125391
RIMS1	0.020912226	0.533243115	1	0.592912155
MOXD1	0.187418798	1.76718953709992e-08	0.000307827	7.70530026201339e-08
STX7	-0.018006246	0.591636192	1	0.647791239
RABL2B	0.029667407	0.376688365	1	0.438869282
KEAP1	-0.135384296	5.08046349087584e-05	0.884965935	0.000129136
DDX43	0.018625306	0.578953814	1	0.635983886
PTPRH	0.137962698	3.63075813918657e-05	0.63244176	9.45778017444157e-05
DCT	-0.037504127	0.263705214	1	0.321762477
SLC35C2	0.070168681	0.036351725	1	0.054441638
CRYBG3	0.115047175	0.000584325	1	0.001238093
EPHA6	-0.104456433	0.001806085	1	0.003490536
SCTR	-0.071473362	0.033008014	1	0.049854036
RFX3	-0.285248689	4.00081517997378e-18	6.96901996199632e-14	6.17273690167965e-17
RIF1	-0.18336377	3.60150276042761e-08	0.000627346	1.50370509549109e-07
RAB21	0.045649213	0.173626742	1	0.221551843
SLC4A4	0.03863647	0.249548503	1	0.306399194
SMARCA2	-0.230782565	3.18017483248937e-12	5.53954654071323e-08	2.29952118751068e-11
RDH8	-0.017226747	0.607784101	1	0.661728312
SESN1	-0.19079005	9.66020136965584e-09	0.000168271	4.37977739869951e-08
MID2	0.288736031	1.50100929993983e-18	2.61460809956519e-14	2.43900009287797e-17
PIH1D3	-0.188471082	1.46528679598397e-08	0.000255238	6.47648584096542e-08
COL5A3	0.018119977	0.589296702	1	0.645676139
SRCAP	-0.136618065	4.32923354332106e-05	0.754109191	0.000111423
KIAA0020	-0.19648815	3.39452384718276e-09	5.91292108940765e-05	1.64689014166667e-08
CPB2	-0.00929751	0.781789669	1	0.817308501
CHRNA3	-0.075009773	0.025236394	1	0.039234732
KCNN2	-0.109454371	0.001073273	1	0.002163813
CNOT4	-0.213375609	1.26882807718288e-10	2.21017162764486e-06	7.53810241352272e-10
PSEN1	0.161447151	1.28890522022475e-06	0.02245144	4.24877608957951e-06
CPOX	-0.082050259	0.014345886	1	0.023400224
CLDND1	-0.019036493	0.570601123	1	0.628274397
MOK	0.217426919	5.52931320438373e-11	9.63151067071602e-07	3.43002516763391e-10
HSP90AA1	0.105727858	0.001585348	1	0.003100739
RBL1	-0.266698336	5.859262640897e-16	1.02062495941785e-11	6.81213466121586e-15
DLGAP4	0.25037047	3.46042993640568e-14	6.02772290622506e-10	3.19264984439887e-13
IGSF9B	-0.054075068	0.106934357	1	0.143670618
CFHR2	-0.018681102	0.577817036	1	0.634935336
NDC80	-0.151961886	5.27462630763912e-06	0.091878716	1.58220622787611e-05
AP4E1	-0.252400124	2.11687381524561e-14	3.68738249877634e-10	2.00401222759583e-13
RSBN1	-0.274491477	7.55378942180833e-17	1.31579457938479e-12	9.81204011472627e-16
MAGI3	0.202643711	1.05838697715545e-09	1.84360427550708e-05	5.53136596311755e-09
CXCL2	0.226244466	8.56453417778123e-12	1.49185620842771e-07	5.85960804567051e-11
AFP	0.070788883	0.034727918	1	0.052157752
COL4A4	0.017866345	0.594519823	1	0.65027235
TCF7	-0.145842711	1.25293481607849e-05	0.218248716	3.54760591047972e-05
OSTM1	0.019213351	0.5670262	1	0.625009768
CDH7	-0.055132422	0.100238811	1	0.135763926
IMPG2	-0.045972359	0.170598159	1	0.217974718
PCNP	-0.159254359	1.79848513585606e-06	0.031327813	5.77471199658556e-06
EXD2	0.223368867	1.58713031584333e-11	2.7646222971675e-07	1.05078764620582e-10
ARG2	-0.000819235	0.980528927	1	0.984144821
MEF2C	-0.330480539	4.01071148569004e-24	6.98625833692349e-20	1.2192422926568e-22
PTPRC	-0.479262818	2.65583454938128e-52	4.62619820156724e-48	3.08413213437816e-49
CACNA1S	-0.133350239	6.59442995037763e-05	1	0.000164215
PKP1	-0.04698704	0.161345174	1	0.207277202
UBA5	-0.227874384	6.01486025791913e-12	1.04772850832693e-07	4.19091403330773e-11
STK17B	-0.284691149	4.67374693044579e-18	8.14119977814352e-14	7.14767320293548e-17
CDC14B	0.330151461	4.47404186593349e-24	7.79333352626955e-20	1.34599888191184e-22
ZNF510	-0.097873302	0.003469467	1	0.006361541
LRP2	0.01813766	0.588933339	1	0.645481019
ZNF506	-0.085478575	0.010736575	1	0.017937887
JMJD4	0.039018973	0.244888438	1	0.301250826
DUSP12	-0.119105219	0.000369531	1	0.000814482
AACS	-0.019534227	0.560567669	1	0.618634581
KIAA0141	-0.005745919	0.864084012	1	0.887416981
SLC13A1	-0.111211555	0.000889238	1	0.001824026
CADPS2	0.083847724	0.01233858	1	0.0203895
PCDHB4	0.07176276	0.032303036	1	0.048869774
HSPB11	-0.027039594	0.420426086	1	0.483010288
PHLPP1	-0.163889283	8.84703540099989e-07	0.015410651	3.0087174863338e-06
ATP8B1	0.330438912	4.06659119673983e-24	7.08359520560112e-20	1.23407581979114e-22
IL12RB2	-0.165801212	6.56400910448364e-07	0.011433847	2.28083930961501e-06
SMARCD3	0.036417608	0.277799968	1	0.336321771
WDR70	0.009198431	0.784057179	1	0.819236519
FYB	-0.138131752	3.55091463958644e-05	0.618533821	9.27198052869978e-05
MPP4	0.02370308	0.480041217	1	0.541499673
STRADB	-0.020934436	0.532808282	1	0.592624092
PGR	0.070820412	0.034647047	1	0.052067717
C1QTNF3	-0.096226603	0.004061424	1	0.007351755
ME2	-0.38453095	9.67960612016828e-33	1.68609059007211e-28	8.38851039836872e-31
C5orf22	0.081255274	0.015321829	1	0.024845553
CCNT2	-0.116618371	0.000490169	1	0.001057369
FAM135A	-0.124403322	0.000198786	1	0.000458388
COL19A1	0.143107976	1.82413220034714e-05	0.317745588	5.01492405269048e-05
EPB41L3	0.040313845	0.229566688	1	0.284350575
COBLL1	0.132840219	7.03602229672475e-05	1	0.000174116
DLG3	0.155876965	2.97831888924129e-06	0.051879337	9.24600547704404e-06
KCNK2	0.034140118	0.308980876	1	0.369347919
SERTAD4	0.279997407	1.706307983895e-17	2.9722178771467e-13	2.41643729849325e-16
TRAF5	-0.069058093	0.039421016	1	0.058584991
MRPL22	-0.133204962	6.7174731705348e-05	1	0.000167064
GEMIN5	-0.075237276	0.024795673	1	0.038625991
OPRK1	-0.046154802	0.168905809	1	0.216018377
NFE2L1	0.079405637	0.017821279	1	0.028547808
SEMA5B	-0.02144269	0.522906624	1	0.582981982
GSK3B	0.066864341	0.046131989	1	0.067606357
ITGB5	0.430227328	2.10455414804245e-41	3.66592287047515e-37	5.91277882334701e-39
ERC1	0.008619765	0.797336511	1	0.830322513
XPO1	-0.080468672	0.016344434	1	0.026366337
C4orf6	-0.056004514	0.094971257	1	0.129373921
RNF13	0.138582087	3.34626606681635e-05	0.582886086	8.77708306247162e-05
TRPM3	-0.032909136	0.326760566	1	0.388088225
PALB2	-0.112901581	0.000740203	1	0.001536232
DOPEY1	-0.228762476	4.95568682692344e-12	8.63231088381794e-08	3.48780237730018e-11
LYRM2	-0.047215738	0.159312896	1	0.204983848
BCKDHB	-0.084634916	0.011540662	1	0.019156355
KAT6A	-0.187444164	1.7592491461493e-08	0.000306444	7.67502057740521e-08
ZCCHC6	-0.057309251	0.087506357	1	0.120334194
ULK2	0.16085232	1.41143540047352e-06	0.024585793	4.6118539187485e-06
GRHL2	0.151520229	5.62094257089279e-06	0.097911199	1.67828588691089e-05
TNPO1	0.043198808	0.197908167	1	0.249285006
PLOD1	0.22068738	2.79996052222567e-11	4.87725123366489e-07	1.80305036364691e-10
ITGAE	-0.128866435	0.000115665	1	0.000277516
DIS3	-0.244497574	1.39977181323404e-13	2.43826252147237e-09	1.19347162088711e-12
PIBF1	-0.205104385	6.57346985031172e-10	1.1450327132258e-05	3.54290653440201e-09
TDRD3	-0.189622241	1.19230148630039e-08	0.000207687	5.33351299174794e-08
NUFIP1	-0.219732369	3.42132094620021e-11	5.95959895618615e-07	2.18300328065427e-10
PDS5B	-0.318211665	2.1601366475452e-22	3.76274202635899e-18	5.42181848178528e-21
OXCT1	-0.162693015	1.06451371610954e-06	0.018542764	3.56934830046432e-06
RRAGB	0.095981565	0.004156939	1	0.007509045
EPYC	-0.009945706	0.767001542	1	0.804165154
CYLD	-0.139849912	2.82850160989123e-05	0.492696695	7.51520279784857e-05
SLC27A5	-0.270973557	1.92026018549695e-16	3.34490121711713e-12	2.37395402208455e-15
ZNF324	-0.140924019	2.45026971535971e-05	0.426812482	6.57849077864532e-05
ZNF671	-0.331871714	2.52269552821665e-24	4.39428334060058e-20	7.84693453678676e-23
ZNF416	-0.029045255	0.386781941	1	0.448947467
ZNF586	-0.253167388	1.75596433514563e-14	3.05871427539018e-10	1.67876743984093e-13
ZNF446	0.063045789	0.060099367	1	0.085640615
ZNF8	-0.168939586	3.99178822946438e-07	0.006953296	1.42819049626587e-06
ZNF264	-0.021539772	0.521026086	1	0.581206067
RPS5	-0.257246969	6.43134218480402e-15	1.12027549517101e-10	6.52081196257865e-14
FAT1	0.34089693	1.17541079703424e-25	2.04744806735395e-21	4.2390229137763e-24
YTHDC1	-0.261150214	2.41930245978162e-15	4.2141829546936e-11	2.59974272343837e-14
CHMP2B	0.168850475	4.04907695819552e-07	0.007053087	1.44738090570096e-06
SMAP2	-0.410945213	1.39024402443762e-37	2.42166606616788e-33	2.20151460560717e-35
PPIE	-0.104161515	0.001861162	1	0.00358584
ZMPSTE24	0.172935672	2.09082092316162e-07	0.003642001	7.84069099258389e-07
STARD7	-0.192929309	6.54737615064733e-09	0.000114049	3.04617374914866e-08
NOA1	-0.237521412	7.02399776569603e-13	1.22351017080659e-08	5.50139465290733e-12
REST	-0.147379823	1.01144435379474e-05	0.176183492	2.90683867328009e-05
HAL	-0.093009447	0.005488678	1	0.00968077
SSH1	0.120307331	0.000321734	1	0.000717843
GSTP1	-0.102658333	0.002166583	1	0.004124559
APLP2	0.398282409	3.30647160592252e-35	5.75954289035644e-31	3.81426681480559e-33
KIAA1467	-0.125062011	0.000183721	1	0.000425733
SLCO1A2	0.024109159	0.472548323	1	0.534431843
WBP11	-0.125873828	0.000166627	1	0.000388915
EIF3I	-0.055835364	0.095975266	1	0.130629252
NKAIN1	-0.019444375	0.562372604	1	0.620429945
COL16A1	0.101568446	0.002416002	1	0.004561
TXLNA	-0.131636086	8.19194962548739e-05	1	0.000200415
APOB	0.049320397	0.141508733	1	0.184667413
NCOA1	-0.055466235	0.098195708	1	0.133297306
AGBL5	-0.080940477	0.015724124	1	0.025438703
EFR3B	-0.032311479	0.335627448	1	0.397571882
KIF3C	0.096090529	0.004114217	1	0.007438042
RAB10	0.086231237	0.010061604	1	0.016904232
GCKR	0.079776535	0.017293251	1	0.027765798
HADHA	-0.204274779	7.72365790803792e-10	1.34538397100112e-05	4.12441438075146e-09
MAPRE3	-0.015324707	0.647984289	1	0.69863562
CAD	-0.227245497	6.89577455856503e-12	1.20117497035644e-07	4.77604361970753e-11
CD59	0.354560084	9.3112750214225e-28	1.62193099598159e-23	4.20189377197302e-26
CD82	0.02527104	0.45146897	1	0.514063144
BCORL1	-0.080479112	0.01633048	1	0.026346265
ATRX	-0.093270524	0.00535791	1	0.009471223
TAF9	-0.105052414	0.001699322	1	0.003306209
FCN1	-0.081287735	0.015280864	1	0.024781433
MYNN	-0.075807132	0.023720844	1	0.037077654
MECOM	0.221558209	2.33041611907114e-11	4.05935183781002e-07	1.51355400365773e-10
SCAMP1	0.088389592	0.008330451	1	0.014204006
PREP	0.004442578	0.894708066	1	0.913589296
HACE1	-0.104448724	0.001807506	1	0.003492894
SEH1L	-0.221565462	2.32684862093788e-11	4.0531376128117e-07	1.51180067616997e-10
WDR47	-0.120686719	0.000307891	1	0.000688998
WDFY1	0.067634641	0.043673626	1	0.064334113
OVGP1	-0.127750913	0.000132649	1	0.000314583
SLC25A24	0.27435858	7.8267161527605e-17	1.36333568664935e-12	1.01363248078019e-15
MAP3K4	-0.165358933	7.03537907541139e-07	0.012254927	2.4310507461732e-06
PILRA	-0.257108147	6.65690504786314e-15	1.15956629028728e-10	6.73774718354027e-14
IGSF9	0.077599607	0.020598861	1	0.032616267
ABCB1	-0.005969179	0.858857249	1	0.882934043
ZNF213	-0.084361811	0.011812152	1	0.019580879
CPNE3	0.190141022	1.08606002243561e-08	0.000189181	4.89218503511921e-08
RRN3	-0.080622603	0.016139734	1	0.026057838
CTTN	0.482935264	3.42239774655538e-53	5.96147463472482e-49	4.58574971901909e-50
WNT11	-0.007917069	0.813540827	1	0.844621985
MTIF2	-0.183903387	3.27893410375296e-08	0.000571158	1.37694679733059e-07
DDHD2	-0.127106945	0.000143494	1	0.000338837
TTC39A	0.207819433	3.85964265794279e-10	6.72311154587055e-06	2.13499890310275e-09
EPS15	-0.266966775	5.46610007630959e-16	9.52139972292368e-12	6.39449276220529e-15
ORC1	-0.363657186	3.24902717604224e-29	5.65948043794798e-25	1.75760262048074e-27
MGST2	0.117221643	0.000457929	1	0.000992863
ATG16L1	0.15314546	4.44424073255812e-06	0.077414229	1.34703722499443e-05
USP40	0.322053795	6.32208078923719e-23	1.10124325267723e-18	1.69422038873419e-21
POMGNT1	0.273821322	9.03254534311408e-17	1.57337907331704e-12	1.16288179846049e-15
RAD54L	-0.235529104	1.10308593417606e-12	1.92146538874127e-08	8.39434420594702e-12
MAST2	0.177723501	9.44485549043536e-08	0.001645199	3.72217053818764e-07
DNAJA1	-0.009560815	0.775772725	1	0.812090451
B4GALT1	0.114782586	0.000601746	1	0.001273588
CHMP5	0.080396113	0.016441712	1	0.026503626
NFX1	-0.319554073	1.40901953241247e-22	2.45437112350928e-18	3.62536355023527e-21
AQP6	-0.011957351	0.721665724	1	0.764966545
DIMT1	-0.217186863	5.81092639938218e-11	1.01220526950838e-06	3.59703365141571e-10
IPO11	-0.108862388	0.001142801	1	0.00229337
FOLH1	-0.057282965	0.087651942	1	0.120515367
EIF2AK1	0.053819895	0.108602062	1	0.145742628
EPDR1	0.097254933	0.003681894	1	0.006715697
SNX10	-0.098881465	0.003146902	1	0.005819714
SEPHS1	-0.14735012	1.01565844544671e-05	0.176917545	2.91702464323764e-05
MRPL28	-0.040422929	0.228307748	1	0.283052858
HBQ1	-0.058420464	0.081527969	1	0.112915297
ITPKC	0.25535527	1.02691374813866e-14	1.78878105788273e-10	1.01519923829894e-13
CEACAM6	0.178465247	8.33456690212283e-08	0.001451798	3.30931891652787e-07
FAT2	-0.006158021	0.854441051	1	0.879355091
RBM22	-0.193362305	6.0484315041584e-09	0.000105358	2.82675852916278e-08
TMED2	0.19556443	4.03034205768259e-09	7.02045283027731e-05	1.93400904415353e-08
ERO1LB	-0.15613636	2.86621406017691e-06	0.049926583	8.91864642983595e-06
ZFAND6	0.072731601	0.03003589	1	0.045793888
HSD17B2	0.147839964	9.48252803794721e-06	0.165176156	2.73470456776494e-05
TXLNG	-0.199634757	1.8796078474589e-09	3.27408890948865e-05	9.46815763299205e-09
PPEF1	-0.062195476	0.063645152	1	0.090169573
LAT2	-0.377709656	1.46726326606454e-31	2.55582588315782e-27	1.10641813123715e-29
HUWE1	-0.163184249	9.86790821263039e-07	0.017188909	3.32602734434614e-06
ALG9	-0.073327167	0.028711108	1	0.04398969
MYBPC2	-0.193396333	6.0108249728034e-09	0.000104703	2.81089390267381e-08
NOX4	0.031684758	0.345090036	1	0.406954393
ACOX3	-0.015619152	0.641689693	1	0.692582736
MTMR2	0.079674176	0.017437589	1	0.027992384
PPP1R15A	0.094794186	0.004649221	1	0.008306173
HSD17B14	0.018483738	0.581842788	1	0.638794877
TRIP6	0.191826816	8.0050178848296e-09	0.000139439	3.67139037745779e-08
ACHE	-0.179262619	7.28189134608926e-08	0.001268433	2.91526695834357e-07
FTL	0.117570167	0.000440214	1	0.000957793
SRRT	-0.219834826	3.34868883606792e-11	5.83308108354671e-07	2.13901029833029e-10
BAX	-0.070782985	0.034743063	1	0.052175999
NLK	-0.126208592	0.000160022	1	0.000374539
ADAMTS2	-0.01258579	0.707692178	1	0.752857582
TMPRSS11E	0.050617006	0.13132549	1	0.172619884
ATXN7L3	-0.191416172	8.62474249773103e-09	0.000150234	3.93902437252168e-08
PGS1	-0.122701954	0.000243235	1	0.00055312
PSMC5	0.06111813	0.068383624	1	0.096233183
UIMC1	-0.171802385	2.51553044659042e-07	0.004381802	9.3091193645971e-07
CETP	-0.195281419	4.24731363868824e-09	7.39839562723104e-05	2.03364365784251e-08
MMP2	0.075195151	0.024876771	1	0.038738466
MT3	0.017304167	0.606171534	1	0.660426692
LPCAT2	0.098672488	0.003211432	1	0.005929609
GNAO1	-0.073859192	0.027570456	1	0.042439888
OGFOD1	-0.088728806	0.008084029	1	0.013817653
SH3BP2	0.094929115	0.004590741	1	0.008213446
NOP14	-0.288683621	1.52344307412329e-18	2.65368549081535e-14	2.4651677341437e-17
ADD1	0.006425854	0.848185415	1	0.874440207
L2HGDH	-0.039932358	0.234008192	1	0.289234989
TXNDC16	-0.148463803	8.68569665942078e-06	0.15129615	2.51698802379721e-05
C14orf166	-0.141014855	2.42058784361138e-05	0.421642196	6.5088329187815e-05
NID2	0.047106168	0.160284139	1	0.206111725
GMCL1	-0.181610118	4.87619214892533e-08	0.000849384	1.99808024093461e-07
SF3B2	-0.080052374	0.016909487	1	0.02718973
KLHL42	-0.000127589	0.996967254	1	0.997711858
GNAS	0.075469969	0.024351798	1	0.037982088
DNM1L	-0.145388921	1.3341403505973e-05	0.232393908	3.75859465745665e-05
PTHLH	0.055591136	0.097439847	1	0.132356574
PHACTR3	0.002690784	0.9361091	1	0.948138815
ERGIC2	0.041638116	0.214614304	1	0.267939284
TFAP2C	0.21887479	4.09274561728459e-11	7.12915359074803e-07	2.58022207410352e-10
AURKA	0.09528648	0.004439054	1	0.007967428
CASS4	-0.132456867	7.38617199273247e-05	1	0.000182134
PIR	0.26086262	2.60147128359776e-15	4.53150282889895e-11	2.78347839612957e-14
AAMDC	0.182949071	3.8700701977464e-08	0.000674128	1.60812864443093e-07
RFX2	0.006354642	0.849847772	1	0.875532195
SLC6A14	0.164748371	7.73989565659546e-07	0.013482124	2.65657620575835e-06
METTL2A	0.133119954	6.79047389167157e-05	1	0.000168567
SULT2B1	0.150313085	6.68185806460866e-06	0.116391286	1.9717310795768e-05
ALG6	-0.251330527	2.74415509770402e-14	4.78004376469064e-10	2.5630261472872e-13
CNOT3	-0.148852405	8.22207174613531e-06	0.143220268	2.39378685853135e-05
GP6	-0.131840849	7.98350215184274e-05	1	0.000195618
PTPN4	-0.065682341	0.050129853	1	0.072846576
DDX18	-0.193745359	5.637970518926e-09	9.8207808469172e-05	2.65354791864826e-08
KHSRP	-0.265035919	8.99279794542433e-16	1.56645547411346e-11	1.0165188021502e-14
GNA11	0.437964682	5.24072068188349e-43	9.12881135577284e-39	1.65978388286779e-40
ASAP3	0.104822908	0.00173973	1	0.003378412
EDEM2	0.060751361	0.070061385	1	0.098371696
DNMT3B	-0.111552488	0.000857103	1	0.001762678
REM1	-0.03050933	0.363290339	1	0.425450748
TPX2	0.003819492	0.909406912	1	0.925289662
FER1L4	0.17753329	9.75183660469996e-08	0.001698672	3.83534074999477e-07
PDRG1	0.032097248	0.338843091	1	0.400808624
EPB41L1	0.266291922	6.50800650969077e-16	1.13362965392303e-11	7.51245628842303e-15
SLC15A1	0.036958196	0.270724471	1	0.328990481
DOCK9	0.235792806	1.03936004542998e-12	1.81046126313448e-08	7.93366022407748e-12
ANKRD10	-0.162635729	1.073951477598e-06	0.018707161	3.59614778705875e-06
TGDS	-0.287718854	2.00071925262237e-18	3.48505286614291e-14	3.18560591055111e-17
DOCK3	0.093637124	0.005179027	1	0.009178296
C3orf18	-0.036325644	0.279016027	1	0.337512512
COQ9	0.088451502	0.008284982	1	0.014130628
TMEM40	0.14405849	1.60211027607712e-05	0.279071589	4.45232273436302e-05
KIF9	0.010292704	0.759119336	1	0.797388875
ARHGAP28	0.055023076	0.100915372	1	0.13657407
CRLS1	-0.145019507	1.40392344329245e-05	0.244549425	3.9360924607615e-05
DEFB127	-0.174305475	1.66932124137559e-07	0.002907791	6.36556626609489e-07
PPP1R13B	0.082765714	0.013514812	1	0.022150406
ATRN	0.222053339	2.09874235675576e-11	3.65579931123286e-07	1.36921322518085e-10
SMOX	0.113613198	0.000684673	1	0.001431559
SIGLEC1	-0.055263965	0.099429698	1	0.134825308
FKBP1A	-0.070634529	0.035126155	1	0.052696795
NSFL1C	0.11777596	0.000430057	1	0.000938741
SLC4A11	0.084150575	0.012026003	1	0.019903178
C20orf194	0.135718749	4.86545960777342e-05	0.847514409	0.00012436
EBF4	0.091037946	0.006572721	1	0.011430734
CPXM1	-0.217267473	5.71483399555932e-11	9.95466933686478e-07	3.54132669401095e-10
MAVS	0.007965473	0.81242198	1	0.843611235
F11	-0.03679528	0.272843693	1	0.331173039
XRN2	-0.045316332	0.176788319	1	0.22514079
PLK1S1	-0.172475885	2.25405253996781e-07	0.003926334	8.39857565640627e-07
DYNLL1	0.164693675	7.80621886932544e-07	0.013597653	2.67512347992878e-06
TESC	-0.172365969	2.2948579158209e-07	0.003997413	8.53965606402143e-07
SNX5	-0.197796217	2.65810773181964e-09	4.63015785805662e-05	1.31277512278328e-08
SIRPG	-0.095455102	0.004369068	1	0.007856384
MAPKAPK5	-0.1101234	0.00099941	1	0.002029461
P2RX7	-0.132621672	7.23367126367387e-05	1	0.000178611
ESF1	-0.119839018	0.000339623	1	0.000753904
RBBP9	0.100504121	0.002684629	1	0.005025636
ANAPC5	-0.246773905	8.17874406147397e-14	1.42465542806815e-09	7.17349158141063e-13
SLC23A2	-0.116546361	0.000494156	1	0.001065177
SLC24A6	-0.072323282	0.030974174	1	0.047063777
DZANK1	-0.109935928	0.001019619	1	0.002066099
KDM2B	-0.426638245	1.13003649572269e-40	1.96841057189935e-36	2.69645283821829e-38
C20orf26	-0.018893418	0.573500978	1	0.631000513
LHX5	-0.121845788	0.000268972	1	0.00060784
TASP1	-0.097584324	0.003567313	1	0.006526522
OAS1	0.046497263	0.165763138	1	0.212514028
GCN1L1	-0.092689483	0.005652861	1	0.00995523
PXN	0.330717262	3.70707874117239e-24	6.45736045924818e-20	1.13685923578313e-22
SIRT4	-0.177929425	9.12304760970271e-08	0.001589144	3.60513535193765e-07
RPH3A	-0.058423103	0.081514173	1	0.112905166
KIF16B	0.105793336	0.001574682	1	0.003081607
TRMT6	-0.111197744	0.000890563	1	0.001826314
CHGB	-0.001399249	0.966749848	1	0.972837412
PEBP1	-0.038079035	0.256449965	1	0.314031771
TBX5	-0.109015651	0.001124412	1	0.00225907
BRAP	-0.074629526	0.025988129	1	0.040260335
ERP29	-0.13251869	7.32861169151861e-05	1	0.000180792
NOS1	-0.092595241	0.005702055	1	0.010028685
FUS	-0.161822378	1.21693733059929e-06	0.021197831	4.03691322828206e-06
IGBP1	-0.101376473	0.002462561	1	0.004642354
FXYD5	-0.045433326	0.175672313	1	0.22390808
ZNF302	0.034225821	0.307767245	1	0.36799819
GRAMD1A	-0.128630383	0.000119078	1	0.000284882
FXYD3	0.107150642	0.001367905	1	0.002709521
HEPH	-0.048573135	0.147646675	1	0.191757935
CDIP1	-0.109298662	0.001091172	1	0.002197356
KCNH4	-0.022140035	0.509476331	1	0.570125158
GANAB	0.22792121	5.95386368920307e-12	1.03710351602228e-07	4.15007409372662e-11
GMIP	-0.367120504	8.79990001286626e-30	1.53285458324117e-25	5.23158560833165e-28
RBM41	-0.006222929	0.852924174	1	0.878493743
BIRC5	-0.073230913	0.02892175	1	0.044254038
LAG3	-0.107900975	0.001264628	1	0.002520496
MLF2	0.165587887	6.78744154707836e-07	0.011823044	2.35237652822439e-06
OTUB2	0.125226372	0.000180132	1	0.000418141
DDX24	-0.145381417	1.3355243590068e-05	0.232634988	3.76042681436654e-05
ZBTB25	-0.169497117	3.65069206542796e-07	0.006359141	1.31116299149876e-06
NECAP1	0.041690288	0.214039926	1	0.267323544
ANKRD24	-0.091660022	0.006211538	1	0.010853524
DHX32	0.333782744	1.32913861324111e-24	2.31522655040469e-20	4.30339507510165e-23
RCOR1	-0.111918211	0.00082383	1	0.001699063
GPATCH2L	-0.145365335	1.33849526008924e-05	0.233152489	3.76659918182463e-05
LTBP4	-0.105069201	0.001696401	1	0.003301263
BLVRB	0.209516643	2.75663607032463e-10	4.80178437089847e-06	1.55699882324853e-09
SLC9A1	0.026259372	0.433964067	1	0.497022821
SPTLC1	0.223027137	1.70689818625972e-11	2.9732459506458e-07	1.12282702063663e-10
PAPOLA	-0.119449706	0.000355196	1	0.000785074
CCNK	-0.153101414	4.47276554654114e-06	0.077911103	1.35521139424596e-05
PCBP4	0.097288982	0.003669896	1	0.006694515
RGS1	-0.22692691	7.38900455795204e-12	1.28709070394967e-07	5.11155958677389e-11
YPEL3	-0.033553211	0.317376689	1	0.378190213
MRPS33	0.008989473	0.788845377	1	0.822956077
NDUFB2	0.090125487	0.007136646	1	0.012321661
NUDC	-0.11687968	0.000475953	1	0.001029252
MAEA	0.035131494	0.295134896	1	0.354353098
ICAM1	-0.015424627	0.64584537	1	0.696593219
STRN4	-0.030916919	0.356912439	1	0.419023912
IRAK3	-0.163655995	9.17303822800306e-07	0.015978515	3.10745143705922e-06
LYZ	-0.062022784	0.064385947	1	0.091130154
SI	-0.034790733	0.299846545	1	0.359687829
MUL1	0.077581068	0.020629224	1	0.032658408
TFAP4	-0.251786409	2.45715533165882e-14	4.2801188722165e-10	2.30983209509795e-13
PDCD7	-0.248266471	5.73299883136659e-14	9.98631066435746e-10	5.14493079049843e-13
SPG21	0.125622088	0.000171761	1	0.000399933
FETUB	-0.076933516	0.021714542	1	0.0342087
DNAJB11	0.071282992	0.033478895	1	0.050451499
LEPREL1	0.205701427	5.85079363316031e-10	1.01914974296019e-05	3.16758054582123e-09
THPO	-0.138634945	3.32299260226521e-05	0.578832081	8.72391984006899e-05
FLT3LG	-0.209758817	2.62676694864951e-10	4.57556534785258e-06	1.48992684723301e-09
RAB11FIP3	0.027259316	0.41665876	1	0.479219475
GNPTG	0.301467015	3.72338005497517e-20	6.48575571776125e-16	7.31201321055383e-19
ZNF268	-0.03359424	0.316784953	1	0.377562579
PABPC4	-0.088988089	0.007900088	1	0.013532465
CD209	-0.186526032	2.06988731154634e-08	0.000360554	8.92680118291104e-08
CERS4	-0.126495157	0.000154565	1	0.000362706
MCOLN1	0.120527947	0.000313615	1	0.000700906
USP48	-0.284159501	5.41882212956245e-18	9.43904626748483e-14	8.20073524542557e-17
EFNB1	0.054172897	0.106300386	1	0.143004582
PDPR	-0.16851153	4.27430104186085e-07	0.007445405	1.52444819508956e-06
AARS	-0.133069114	6.83448965531327e-05	1	0.000169587
GLG1	0.03053703	0.362854656	1	0.424997664
KIF4A	-0.019655245	0.558141126	1	0.616347171
TNRC6A	-0.101416206	0.002452858	1	0.004625063
FCGBP	-0.106020372	0.001538206	1	0.003020404
PLEKHG2	-0.123350346	0.000225298	1	0.000515834
DLL3	-0.030151085	0.368954521	1	0.431214359
NAT14	0.076796441	0.021950543	1	0.034555491
PITPNM2	-0.142243713	2.05114681618777e-05	0.357289264	5.58090071714694e-05
EXOC1	-0.041980316	0.210867104	1	0.263776954
RBM27	-0.188283782	1.51508932738296e-08	0.000263913	6.68643045190875e-08
POU4F3	-0.06104803	0.068701716	1	0.096633978
OSBPL8	-0.139696626	2.88679826028077e-05	0.502851389	7.66191359071017e-05
DTX2	0.027484339	0.412821204	1	0.475402125
NLRC4	-0.198924024	2.14990439321573e-09	3.74491846254249e-05	1.07458205524892e-08
PUS7	-0.042332463	0.207060542	1	0.25944379
LAMB4	-0.08337786	0.012837759	1	0.02114019
NRCAM	0.068504405	0.041031527	1	0.060796322
LAMB1	0.291318512	7.19837023173508e-19	1.25388411066593e-14	1.22434515237979e-17
SLC26A4	-0.081225028	0.015360085	1	0.024902952
SLC26A3	0.052253995	0.11929016	1	0.158498497
DLD	-0.102494075	0.0022026	1	0.004184435
WDR7	-0.253523823	1.60957418051064e-14	2.80371726503148e-10	1.54645188363567e-13
TXNL1	-0.191978852	7.78671946489008e-09	0.000135637	3.57503996485553e-08
IL5RA	-0.157494596	2.3421792546546e-06	0.04079842	7.38834125983854e-06
ABCC6	0.066821447	0.046272233	1	0.067766607
CMTM6	0.016510386	0.622794668	1	0.675243391
ITGA6	0.283640162	6.25927463592347e-18	1.09030304883151e-13	9.37491873457875e-17
RAPGEF4	-0.016631225	0.620251388	1	0.672862859
SMPX	0.087246322	0.009211128	1	0.015583589
FH	-0.139114242	3.11885050147556e-05	0.543272569	8.23514580645789e-05
SEL1L3	0.003054597	0.927492957	1	0.940833905
TF	0.004736037	0.887797425	1	0.907330635
CDV3	-0.143101315	1.82578677290877e-05	0.318033798	5.01868073178128e-05
MYO15A	-0.117421763	0.000447678	1	0.000972453
ALKBH5	-0.033854557	0.313047393	1	0.373619222
APOH	0.055997286	0.09501399	1	0.129422012
NLRP1	-0.190086022	1.09687280895164e-08	0.000191064	4.9383374151276e-08
PITPNM3	0.198109854	2.50610610769243e-09	4.36538622898945e-05	1.24228407199472e-08
SPAG7	-0.042006732	0.210579815	1	0.263455419
ORC6	-0.194427733	4.97280055564036e-09	8.66212128786994e-05	2.3611122387043e-08
ZFHX4	0.142956485	1.86211534285639e-05	0.324361872	5.10677355839337e-05
SLC17A6	-0.058039823	0.083537437	1	0.115441382
CPA1	-0.065542581	0.050621182	1	0.073468619
ZC3HC1	-0.063757314	0.057259449	1	0.082045107
ESR1	-0.014480948	0.666160324	1	0.715527895
RGS17	0.136611702	4.33282283760678e-05	0.75473441	0.000111499
ANGPT2	0.042859432	0.201457606	1	0.253316252
TMEM101	-0.012492318	0.709764482	1	0.754463143
CD200	-0.086424181	0.009894768	1	0.016644805
CCDC80	0.210682235	2.18411662011833e-10	3.80451274058413e-06	1.25437281258956e-09
CMA1	-0.135086772	5.2792553448891e-05	0.919593489	0.000133837
PSME1	-0.072708745	0.03008776	1	0.045864942
PPP2R3C	-0.270057541	2.44285381247364e-16	4.25520705594783e-12	2.95911478160489e-15
JPH4	-0.224343442	1.28891475374687e-11	2.24516060955168e-07	8.61204683372335e-11
MYH7	-0.035448538	0.290795877	1	0.349697852
CEBPE	-0.232310925	2.26717333528756e-12	3.9491892327374e-08	1.66632457077527e-11
SLC7A8	-0.01832256	0.585140096	1	0.64205073
OSGEP	-0.204018472	8.11705803289886e-10	1.41391033875065e-05	4.31728347710123e-09
SLC22A17	0.057176151	0.088245536	1	0.121188032
SCFD1	0.117390465	0.000449267	1	0.000975661
G2E3	-0.035765239	0.286504521	1	0.345252317
HECTD1	0.095291842	0.004436813	1	0.007964902
HNRNPC	-0.312218166	1.41756285968326e-21	2.46925274528226e-17	3.25329742461431e-20
RPGRIP1	-0.117270507	0.000455406	1	0.000987761
SUPT16H	-0.172615859	2.20310094560893e-07	0.003837582	8.22632698211402e-07
TOX4	0.074060688	0.027148756	1	0.041853631
GEMIN2	-0.161377194	1.30276728066808e-06	0.022692903	4.28896300547293e-06
TGM1	0.020312726	0.545047676	1	0.60437873
TINF2	-0.080075436	0.016877741	1	0.027143696
DAZL	-0.106995135	0.001390257	1	0.002751294
TBL1Y	-0.150718492	6.30586099979375e-06	0.109841793	1.86869330989124e-05
SEMA6A	0.0059034	0.860396565	1	0.884412119
TRPM7	-0.237309073	7.37159812388687e-13	1.28405867719985e-08	5.75552970506434e-12
TYRO3	0.103990236	0.001893852	1	0.003644388
WDR76	-0.266665571	5.90911625704617e-16	1.02930896081487e-11	6.86205973876581e-15
SNAP23	-0.180097784	6.31748223834873e-08	0.001100442	2.54673045845398e-07
TBX15	0.023741262	0.479333942	1	0.540876979
PHGDH	-0.11990703	0.000336968	1	0.00074868
COL9A3	-0.069720476	0.037565032	1	0.056065915
EZR	0.100382369	0.002717035	1	0.005081386
MYL6	0.24507688	1.22149270981054e-13	2.12771815121898e-09	1.04968828377848e-12
EIF2C1	0.042818967	0.201883901	1	0.253833959
TEKT2	-0.022712569	0.498586102	1	0.559808645
CLSPN	-0.182581639	4.12414637689391e-08	0.000718385	1.70678322022131e-07
RFFL	-0.005124945	0.878652272	1	0.899499067
UNC13D	-0.089899946	0.007282557	1	0.0125574
MFSD11	0.052635339	0.116614377	1	0.155346118
DPYSL2	-0.074850154	0.025549636	1	0.039676305
TGFB2	0.181157583	5.27026674271515e-08	0.000918028	2.14822442987298e-07
GPATCH2	-0.007076479	0.833029593	1	0.861415404
NUP50	-0.261384511	2.28021462085708e-15	3.97190584807095e-11	2.45938442605012e-14
CDC45	-0.208697742	3.24384585745214e-10	5.65045509909589e-06	1.81569893929817e-09
COMT	0.034361795	0.305848223	1	0.366006137
CECR1	-0.34974878	5.25739527662089e-27	9.15785683234592e-23	2.21739874875204e-25
VNN3	-0.037045278	0.269596332	1	0.32793984
ECHDC1	-0.115817913	0.000536215	1	0.001146475
LRRFIP2	0.062409648	0.062736192	1	0.089012114
SEC22C	0.019909093	0.553067781	1	0.611636574
XYLB	-0.041780533	0.213049014	1	0.266207936
HDAC6	-0.113963856	0.000658755	1	0.001382179
OR1I1	-0.197325872	2.90298657237062e-09	5.05671231041239e-05	1.42482736275356e-08
GABRP	0.085220354	0.010977236	1	0.018301346
KRT31	-0.080465235	0.016349031	1	0.026371309
CDC6	-0.042949434	0.200511818	1	0.252199823
UPRT	-0.169884383	3.43048109086917e-07	0.005975555	1.23726927491448e-06
CDC23	-0.100343892	0.00272735	1	0.005099035
AAAS	-0.185733762	2.38013803592533e-08	0.000414596	1.01841376683329e-07
CBX5	-0.206692499	4.81854163416504e-10	8.39341767255209e-06	2.62869328924275e-09
FMO2	-0.090777212	0.006729633	1	0.011680298
SUCO	0.114458743	0.000623724	1	0.001315014
MSH2	-0.051700479	0.123259185	1	0.163273897
MAP3K1	-0.129982004	0.000100743	1	0.000243559
DHPS	-0.223962033	1.39845463664545e-11	2.43596813157272e-07	9.29758828844548e-11
HOOK2	0.130804807	9.09209723555602e-05	1	0.000221071
NXPE1	-0.104838993	0.00173687	1	0.00337361
ARCN1	0.049163592	0.142780211	1	0.186159318
EPB41L4B	0.278114425	2.84882794538966e-17	4.96237339807424e-13	3.91045973055496e-16
TMEM38B	-0.06442316	0.054703654	1	0.078822314
PSMD5	0.183986562	3.23177175765216e-08	0.000562942	1.35943569781558e-07
PTGS1	-0.056490253	0.092134754	1	0.12587414
NUP188	-0.16167671	1.24440556807672e-06	0.021676301	4.1202731911609e-06
CRAT	0.282994404	7.4851869013183e-18	1.30384470634064e-13	1.10495314096664e-16
SH2D3C	-0.422895273	6.38272661531352e-40	1.11180714912146e-35	1.34596498095361e-37
NANS	0.107804448	0.001277499	1	0.002544044
TBC1D2	0.312845916	1.16637048110397e-21	2.031700741035e-17	2.70532721842211e-20
DFNB31	-0.016234587	0.62861619	1	0.680580858
PDE6C	-0.076705377	0.022108557	1	0.034772817
CWF19L1	-0.212212335	1.60569327157649e-10	2.79695710975909e-06	9.3826135852368e-10
SEMA4G	0.035839327	0.285506809	1	0.344264372
BTAF1	-0.310173853	2.66677433594509e-21	4.64525421578276e-17	5.94782870138638e-20
IKZF5	-0.320258727	1.12495145207196e-22	1.95955293436415e-18	2.92907762984177e-21
BLNK	-0.244539188	1.38615623116402e-13	2.41454553906461e-09	1.18360075444344e-12
TLL2	0.010260074	0.759859491	1	0.797973864
CYP26A1	-0.003102152	0.926367329	1	0.939801544
TDRD1	0.067383298	0.04446334	1	0.065392343
SORBS1	0.002066706	0.950905921	1	0.960333386
CRTAC1	0.012131593	0.717781861	1	0.761220227
BAMBI	0.21654732	6.63130931314213e-11	1.15510776925623e-06	4.08309568489299e-10
IL11	0.104984613	0.001711169	1	0.00332733
MYO3A	-0.11006616	0.001005541	1	0.002040484
WAC	-0.191235285	8.9122737110729e-09	0.000155243	4.06060723901211e-08
CREM	-0.108719094	0.001160244	1	0.002325963
NUBP2	-0.049306399	0.141621882	1	0.184787383
TPSD1	-0.112663018	0.000759734	1	0.001573394
C19orf77	-0.214210131	1.07073152441967e-10	1.86510724238662e-06	6.41591758646928e-10
HIVEP1	-0.052183337	0.119791179	1	0.15909138
TREM2	-0.077171418	0.021310178	1	0.03362667
KCNK16	-0.052639977	0.116582122	1	0.155315028
CRISP3	0.052431651	0.118037684	1	0.157061983
FKBP5	-0.364074668	2.77804653406157e-29	4.83907925768185e-25	1.51695274535481e-27
SRPK1	-0.209377958	2.83380521310472e-10	4.9362053007071e-06	1.59747744359453e-09
BRPF3	0.243692107	1.69070560592956e-13	2.94504009496870e-09	1.42341232236283e-12
MRPS18A	-0.037605696	0.262413254	1	0.320343154
PGC	0.011635123	0.728867062	1	0.77086432
TMEM14A	0.170093032	3.31720172410194e-07	0.005778234	1.20029781537457e-06
EFHC1	0.173478412	1.91279322479427e-07	0.003331895	7.21814237060037e-07
NCR2	-0.133045216	6.8552733073603e-05	1	0.000170006
HSP90AB1	-0.031910494	0.341662349	1	0.403485862
MLN	-0.141267774	2.33973253622256e-05	0.40755801	6.30114425610091e-05
CDC5L	-0.150621029	6.39436311009527e-06	0.111383411	1.89234473351596e-05
[truncated: 15,420 more rows]
