# Supplementary material for: ATR limits Rad18-mediated PCNA monoubiquitination to preserve replication fork and telomerase-independent telomere stability
Source: EMBO J. 2024 Mar 11;43(7):9. doi: 10.1038/s44318-024-00066-9 (PMC10987609; doi:10.1038/s44318-024-00066-9)
Supplement: Supplementary file 3 — Source Data Fig. 3 [file 44318_2024_66_MOESM3_ESM.zip › Figure 2/H-230228-Brdu-Foci/BrdU Foci-220222.xlsx]

## Sheet: Sheet1
con-	con+	siRad18#1	siRad18#2	siRad18#1+WT
0	0.258621	0.115385	0.125	0.272727
0	0.3	0.0434783	0.192982	0.44186
0	0.413043	0.2	0.116279	0.375
0	0.297872	0.0333333	0.105263	0.363636
0	0.372881	0.117647	0.145455	0.358974
0	0.22	0.04	0.277778	0.212121
0	0.301887	0.177419	0.326531	0.447368
0	0.26087	0.173913	0.166667	0.285714
0	0.36	0.0961538	0.109589	0.190476
