# Supplementary material for: ATR limits Rad18-mediated PCNA monoubiquitination to preserve replication fork and telomerase-independent telomere stability
Source: EMBO J. 2024 Mar 11;43(7):9. doi: 10.1038/s44318-024-00066-9 (PMC10987609; doi:10.1038/s44318-024-00066-9)
Supplement: Supplementary file 3 — Source Data Fig. 3 [file 44318_2024_66_MOESM3_ESM.zip › Figure 2/E-230720-fiber-collapsed/0720-fiber-collapsed.xlsx]

## Sheet: Sheet1
HU	HU+ATRi	Rad18#1	Rad18#2	SLX4
0.105263	0.410256	0.166667	0.121212	0.166667
0.133333	0.32	0.114286	0.105263	0.108108
0.0851064	0.25	0.205128	0.113636	0.131579
0.142857	0.210526	0.2	0.0714286	0.0967742
0.133333	0.294118	0.176471	0.130435	0.0697674
0.0727273	0.189189	0.06	0.103448	0.0540541
0.0363636	0.137931	0.155172	0.111111	0.170732
0.177778	0.153846	0.1	0.121951	0.0740741
