# Supplementary material for: ATR limits Rad18-mediated PCNA monoubiquitination to preserve replication fork and telomerase-independent telomere stability
Source: EMBO J. 2024 Mar 11;43(7):9. doi: 10.1038/s44318-024-00066-9 (PMC10987609; doi:10.1038/s44318-024-00066-9)
Supplement: Supplementary file 4 — Source Data Fig. 4 [file 44318_2024_66_MOESM4_ESM.zip]

Archive with 111 entries (99 files):
- Figure 3/
- Figure 3/.DS_Store
- __MACOSX/Figure 3/._.DS_Store
- Figure 3/H-230826-Rad18-over-PCNA-Ub/
- Figure 3/G-220406-PIP-Pd/
- Figure 3/L-231114-rH2AX-MEF/
- Figure 3/E-Rad18-Pulldown-in vitro/
- Figure 3/I-NIH-3T3-PCNA/
- Figure 3/F-Cell-SFB-Rad18-PCNA-CoIP/
- Figure 3/C-220731-SFB-Ser403/
- Figure 3/D-Cell Lysis-Pd/
- Figure 3/J-MEF-PCNA/
- Figure 3/B-230401-Rad18-Ser403-endo/
- __MACOSX/Figure 3/._B-230401-Rad18-Ser403-endo
- Figure 3/K-231114-rH2AX-NIH3T3/
- Figure 3/H-230826-Rad18-over-PCNA-Ub/FLAG.jpg
- __MACOSX/Figure 3/H-230826-Rad18-over-PCNA-Ub/._FLAG.jpg
- Figure 3/H-230826-Rad18-over-PCNA-Ub/.DS_Store
- __MACOSX/Figure 3/H-230826-Rad18-over-PCNA-Ub/._.DS_Store
- Figure 3/H-230826-Rad18-over-PCNA-Ub/PCNA-LONG-UB.jpg
- __MACOSX/Figure 3/H-230826-Rad18-over-PCNA-Ub/._PCNA-LONG-UB.jpg
- Figure 3/H-230826-Rad18-over-PCNA-Ub/PCNA-SHORT.jpg
- __MACOSX/Figure 3/H-230826-Rad18-over-PCNA-Ub/._PCNA-SHORT.jpg
- Figure 3/G-220406-PIP-Pd/Coomassie staining.jpg
- __MACOSX/Figure 3/G-220406-PIP-Pd/._Coomassie staining.jpg
- Figure 3/G-220406-PIP-Pd/.DS_Store
- __MACOSX/Figure 3/G-220406-PIP-Pd/._.DS_Store
- Figure 3/G-220406-PIP-Pd/Rad18-Pulldown.jpg
- __MACOSX/Figure 3/G-220406-PIP-Pd/._Rad18-Pulldown.jpg
- Figure 3/G-220406-PIP-Pd/MBP-INPUT.jpg
- __MACOSX/Figure 3/G-220406-PIP-Pd/._MBP-INPUT.jpg
- Figure 3/G-220406-PIP-Pd/MBP-Pulldown.jpg
- __MACOSX/Figure 3/G-220406-PIP-Pd/._MBP-Pulldown.jpg
- Figure 3/G-220406-PIP-Pd/Rad18-INPUT.jpg
- __MACOSX/Figure 3/G-220406-PIP-Pd/._Rad18-INPUT.jpg
- Figure 3/L-231114-rH2AX-MEF/.DS_Store
- __MACOSX/Figure 3/L-231114-rH2AX-MEF/._.DS_Store
- Figure 3/L-231114-rH2AX-MEF/H2AX-MEF.tif
- __MACOSX/Figure 3/L-231114-rH2AX-MEF/._H2AX-MEF.tif
- Figure 3/L-231114-rH2AX-MEF/p-Chk1-MEF2.jpg
- __MACOSX/Figure 3/L-231114-rH2AX-MEF/._p-Chk1-MEF2.jpg
- Figure 3/L-231114-rH2AX-MEF/PCNA-MEF.jpg
- __MACOSX/Figure 3/L-231114-rH2AX-MEF/._PCNA-MEF.jpg
- Figure 3/E-Rad18-Pulldown-in vitro/GST-Pulldown.jpg
- __MACOSX/Figure 3/E-Rad18-Pulldown-in vitro/._GST-Pulldown.jpg
- Figure 3/E-Rad18-Pulldown-in vitro/RAD18-Pulldown.jpg
- __MACOSX/Figure 3/E-Rad18-Pulldown-in vitro/._RAD18-Pulldown.jpg
- Figure 3/E-Rad18-Pulldown-in vitro/GST-INPUT.jpg
- __MACOSX/Figure 3/E-Rad18-Pulldown-in vitro/._GST-INPUT.jpg
- Figure 3/E-Rad18-Pulldown-in vitro/Coomassie staining.tif
- __MACOSX/Figure 3/E-Rad18-Pulldown-in vitro/._Coomassie staining.tif
- Figure 3/I-NIH-3T3-PCNA/MOUSE-PCNA-NIH-LONG.jpg
- __MACOSX/Figure 3/I-NIH-3T3-PCNA/._MOUSE-PCNA-NIH-LONG.jpg
- Figure 3/I-NIH-3T3-PCNA/.DS_Store
- __MACOSX/Figure 3/I-NIH-3T3-PCNA/._.DS_Store
- Figure 3/I-NIH-3T3-PCNA/pSer345-chk1.jpg
- __MACOSX/Figure 3/I-NIH-3T3-PCNA/._pSer345-chk1.jpg
- Figure 3/I-NIH-3T3-PCNA/MOUSE-PCNA-NIH-short.tif
- __MACOSX/Figure 3/I-NIH-3T3-PCNA/._MOUSE-PCNA-NIH-short.tif
- Figure 3/F-Cell-SFB-Rad18-PCNA-CoIP/.DS_Store
- __MACOSX/Figure 3/F-Cell-SFB-Rad18-PCNA-CoIP/._.DS_Store
- Figure 3/F-Cell-SFB-Rad18-PCNA-CoIP/PCNA-Input.tif
- __MACOSX/Figure 3/F-Cell-SFB-Rad18-PCNA-CoIP/._PCNA-Input.tif
- Figure 3/F-Cell-SFB-Rad18-PCNA-CoIP/FLAG-Input.jpg
- __MACOSX/Figure 3/F-Cell-SFB-Rad18-PCNA-CoIP/._FLAG-Input.jpg
- Figure 3/F-Cell-SFB-Rad18-PCNA-CoIP/FLAG-IP.tif
- __MACOSX/Figure 3/F-Cell-SFB-Rad18-PCNA-CoIP/._FLAG-IP.tif
- Figure 3/F-Cell-SFB-Rad18-PCNA-CoIP/PCNA-COIP.tif
- __MACOSX/Figure 3/F-Cell-SFB-Rad18-PCNA-CoIP/._PCNA-COIP.tif
- Figure 3/C-220731-SFB-Ser403/SER-403.jpg
- __MACOSX/Figure 3/C-220731-SFB-Ser403/._SER-403.jpg
- Figure 3/C-220731-SFB-Ser403/SER-403-FLAG-IN.jpg
- __MACOSX/Figure 3/C-220731-SFB-Ser403/._SER-403-FLAG-IN.jpg
- Figure 3/C-220731-SFB-Ser403/FLAG-IP.jpg
- __MACOSX/Figure 3/C-220731-SFB-Ser403/._FLAG-IP.jpg
- Figure 3/D-Cell Lysis-Pd/RPA1-CELL-Pulldown.jpg
- __MACOSX/Figure 3/D-Cell Lysis-Pd/._RPA1-CELL-Pulldown.jpg
- Figure 3/D-Cell Lysis-Pd/RAD18-CELL-Pulldown.jpg
- __MACOSX/Figure 3/D-Cell Lysis-Pd/._RAD18-CELL-Pulldown.jpg
- Figure 3/D-Cell Lysis-Pd/.DS_Store
- __MACOSX/Figure 3/D-Cell Lysis-Pd/._.DS_Store
- Figure 3/D-Cell Lysis-Pd/PCNA-CELL-Pulldown.jpg
- __MACOSX/Figure 3/D-Cell Lysis-Pd/._PCNA-CELL-Pulldown.jpg
- Figure 3/D-Cell Lysis-Pd/Coomassie staining-image.tif
- __MACOSX/Figure 3/D-Cell Lysis-Pd/._Coomassie staining-image.tif
- Figure 3/D-Cell Lysis-Pd/RPA1-CELL-INPUT.jpg
- __MACOSX/Figure 3/D-Cell Lysis-Pd/._RPA1-CELL-INPUT.jpg
- Figure 3/D-Cell Lysis-Pd/PCNA-CELL-INPUT.jpg
- __MACOSX/Figure 3/D-Cell Lysis-Pd/._PCNA-CELL-INPUT.jpg
- Figure 3/J-MEF-PCNA/PCNA-MEF-long.jpg
- __MACOSX/Figure 3/J-MEF-PCNA/._PCNA-MEF-long.jpg
- Figure 3/J-MEF-PCNA/pSer345-Chk1.jpg
- __MACOSX/Figure 3/J-MEF-PCNA/._pSer345-Chk1.jpg
- Figure 3/J-MEF-PCNA/PCNA-MEF-short.tif
- __MACOSX/Figure 3/J-MEF-PCNA/._PCNA-MEF-short.tif
- Figure 3/B-230401-Rad18-Ser403-endo/pSer403-Rad18.jpg
- __MACOSX/Figure 3/B-230401-Rad18-Ser403-endo/._pSer403-Rad18.jpg
- Figure 3/B-230401-Rad18-Ser403-endo/.DS_Store
- __MACOSX/Figure 3/B-230401-Rad18-Ser403-endo/._.DS_Store
- Figure 3/B-230401-Rad18-Ser403-endo/pSer345-Chk1.jpg
- __MACOSX/Figure 3/B-230401-Rad18-Ser403-endo/._pSer345-Chk1.jpg
- Figure 3/B-230401-Rad18-Ser403-endo/RAD18-Input.jpg
- __MACOSX/Figure 3/B-230401-Rad18-Ser403-endo/._RAD18-Input.jpg
- Figure 3/B-230401-Rad18-Ser403-endo/RAD18-IP.jpg
- __MACOSX/Figure 3/B-230401-Rad18-Ser403-endo/._RAD18-IP.jpg
- Figure 3/K-231114-rH2AX-NIH3T3/p-Chk1-NIH3T3.jpg
- __MACOSX/Figure 3/K-231114-rH2AX-NIH3T3/._p-Chk1-NIH3T3.jpg
- Figure 3/K-231114-rH2AX-NIH3T3/PCNA-NIH3T3.tif
- __MACOSX/Figure 3/K-231114-rH2AX-NIH3T3/._PCNA-NIH3T3.tif
- Figure 3/K-231114-rH2AX-NIH3T3/H2AX-NIH3T3.tif
- __MACOSX/Figure 3/K-231114-rH2AX-NIH3T3/._H2AX-NIH3T3.tif
