# Supplementary material for: ATR limits Rad18-mediated PCNA monoubiquitination to preserve replication fork and telomerase-independent telomere stability
Source: EMBO J. 2024 Mar 11;43(7):9. doi: 10.1038/s44318-024-00066-9 (PMC10987609; doi:10.1038/s44318-024-00066-9)
Supplement: Supplementary file 5 — Source Data Fig. 5 [file 44318_2024_66_MOESM5_ESM.zip]

Archive with 77 entries (68 files):
- Figure 4/
- Figure 4/E-230913-Rad18ser403 rescue SLX4 PLA-image/
- Figure 4/.DS_Store
- __MACOSX/Figure 4/._.DS_Store
- Figure 4/F-230913-Rad18ser403 rescue SLX4 PLA/
- Figure 4/C-210918-Rad18 kd SLX4 PLA-image/
- Figure 4/H-p-ATM-Rad18:SLX4-Knockdown/
- Figure 4/D-210918-Rad18 kd SLX4 PLA/
- Figure 4/A-210713-SLX4-PLA-Image/
- Figure 4/B-210713-SLX4-PLA/
- Figure 4/G-p-ATM-Rescue/
- Figure 4/E-230913-Rad18ser403 rescue SLX4 PLA-image/siRad18-Vector.tif
- __MACOSX/Figure 4/E-230913-Rad18ser403 rescue SLX4 PLA-image/._siRad18-Vector.tif
- Figure 4/E-230913-Rad18ser403 rescue SLX4 PLA-image/.DS_Store
- __MACOSX/Figure 4/E-230913-Rad18ser403 rescue SLX4 PLA-image/._.DS_Store
- Figure 4/E-230913-Rad18ser403 rescue SLX4 PLA-image/siCon-NT.tif
- __MACOSX/Figure 4/E-230913-Rad18ser403 rescue SLX4 PLA-image/._siCon-NT.tif
- Figure 4/E-230913-Rad18ser403 rescue SLX4 PLA-image/siRad18-WT.tif
- __MACOSX/Figure 4/E-230913-Rad18ser403 rescue SLX4 PLA-image/._siRad18-WT.tif
- Figure 4/E-230913-Rad18ser403 rescue SLX4 PLA-image/siCon-HU+ATRi.tif
- __MACOSX/Figure 4/E-230913-Rad18ser403 rescue SLX4 PLA-image/._siCon-HU+ATRi.tif
- Figure 4/E-230913-Rad18ser403 rescue SLX4 PLA-image/siRad18-DEL PIP.tif
- __MACOSX/Figure 4/E-230913-Rad18ser403 rescue SLX4 PLA-image/._siRad18-DEL PIP.tif
- Figure 4/E-230913-Rad18ser403 rescue SLX4 PLA-image/siRad18-S403E.tif
- __MACOSX/Figure 4/E-230913-Rad18ser403 rescue SLX4 PLA-image/._siRad18-S403E.tif
- Figure 4/E-230913-Rad18ser403 rescue SLX4 PLA-image/siRad18-S403A.tif
- __MACOSX/Figure 4/E-230913-Rad18ser403 rescue SLX4 PLA-image/._siRad18-S403A.tif
- Figure 4/F-230913-Rad18ser403 rescue SLX4 PLA/.DS_Store
- __MACOSX/Figure 4/F-230913-Rad18ser403 rescue SLX4 PLA/._.DS_Store
- Figure 4/F-230913-Rad18ser403 rescue SLX4 PLA/230813-SLX4-PLA-RAD18-RESCUE.xlsx
- __MACOSX/Figure 4/F-230913-Rad18ser403 rescue SLX4 PLA/._230813-SLX4-PLA-RAD18-RESCUE.xlsx
- Figure 4/C-210918-Rad18 kd SLX4 PLA-image/.DS_Store
- __MACOSX/Figure 4/C-210918-Rad18 kd SLX4 PLA-image/._.DS_Store
- Figure 4/C-210918-Rad18 kd SLX4 PLA-image/siCon-NT.tif
- __MACOSX/Figure 4/C-210918-Rad18 kd SLX4 PLA-image/._siCon-NT.tif
- Figure 4/C-210918-Rad18 kd SLX4 PLA-image/siCon-HU+ATRi.tif
- __MACOSX/Figure 4/C-210918-Rad18 kd SLX4 PLA-image/._siCon-HU+ATRi.tif
- Figure 4/C-210918-Rad18 kd SLX4 PLA-image/siRad18#2.tif
- __MACOSX/Figure 4/C-210918-Rad18 kd SLX4 PLA-image/._siRad18#2.tif
- Figure 4/C-210918-Rad18 kd SLX4 PLA-image/siRad18#1.tif
- __MACOSX/Figure 4/C-210918-Rad18 kd SLX4 PLA-image/._siRad18#1.tif
- Figure 4/H-p-ATM-Rad18:SLX4-Knockdown/.DS_Store
- __MACOSX/Figure 4/H-p-ATM-Rad18:SLX4-Knockdown/._.DS_Store
- Figure 4/H-p-ATM-Rad18:SLX4-Knockdown/TUBULIN.jpg
- __MACOSX/Figure 4/H-p-ATM-Rad18:SLX4-Knockdown/._TUBULIN.jpg
- Figure 4/H-p-ATM-Rad18:SLX4-Knockdown/rad18-knockdown.jpg
- __MACOSX/Figure 4/H-p-ATM-Rad18:SLX4-Knockdown/._rad18-knockdown.jpg
- Figure 4/H-p-ATM-Rad18:SLX4-Knockdown/slx4-knockdown.jpg
- __MACOSX/Figure 4/H-p-ATM-Rad18:SLX4-Knockdown/._slx4-knockdown.jpg
- Figure 4/H-p-ATM-Rad18:SLX4-Knockdown/pSer1981-atm.jpg
- __MACOSX/Figure 4/H-p-ATM-Rad18:SLX4-Knockdown/._pSer1981-atm.jpg
- Figure 4/D-210918-Rad18 kd SLX4 PLA/.DS_Store
- __MACOSX/Figure 4/D-210918-Rad18 kd SLX4 PLA/._.DS_Store
- Figure 4/D-210918-Rad18 kd SLX4 PLA/210918-SLX4-PLA-RAD18-KNOCKDOWN.xlsx
- __MACOSX/Figure 4/D-210918-Rad18 kd SLX4 PLA/._210918-SLX4-PLA-RAD18-KNOCKDOWN.xlsx
- Figure 4/A-210713-SLX4-PLA-Image/.DS_Store
- __MACOSX/Figure 4/A-210713-SLX4-PLA-Image/._.DS_Store
- Figure 4/A-210713-SLX4-PLA-Image/siSLX4 Knockdown.tif
- __MACOSX/Figure 4/A-210713-SLX4-PLA-Image/._siSLX4 Knockdown.tif
- Figure 4/A-210713-SLX4-PLA-Image/NT.tif
- __MACOSX/Figure 4/A-210713-SLX4-PLA-Image/._NT.tif
- Figure 4/A-210713-SLX4-PLA-Image/HU.tif
- __MACOSX/Figure 4/A-210713-SLX4-PLA-Image/._HU.tif
- Figure 4/A-210713-SLX4-PLA-Image/HU+ATRi.tif
- __MACOSX/Figure 4/A-210713-SLX4-PLA-Image/._HU+ATRi.tif
- Figure 4/B-210713-SLX4-PLA/.DS_Store
- __MACOSX/Figure 4/B-210713-SLX4-PLA/._.DS_Store
- Figure 4/B-210713-SLX4-PLA/230713-SLX4-PLA.xlsx
- __MACOSX/Figure 4/B-210713-SLX4-PLA/._230713-SLX4-PLA.xlsx
- Figure 4/G-p-ATM-Rescue/Rad18-knockwodn.jpg
- __MACOSX/Figure 4/G-p-ATM-Rescue/._Rad18-knockwodn.jpg
- Figure 4/G-p-ATM-Rescue/.DS_Store
- __MACOSX/Figure 4/G-p-ATM-Rescue/._.DS_Store
- Figure 4/G-p-ATM-Rescue/gapdh.jpg
- __MACOSX/Figure 4/G-p-ATM-Rescue/._gapdh.jpg
- Figure 4/G-p-ATM-Rescue/pSer1981-atm.jpg
- __MACOSX/Figure 4/G-p-ATM-Rescue/._pSer1981-atm.jpg
