# Supplementary material for: ATR limits Rad18-mediated PCNA monoubiquitination to preserve replication fork and telomerase-independent telomere stability
Source: EMBO J. 2024 Mar 11;43(7):9. doi: 10.1038/s44318-024-00066-9 (PMC10987609; doi:10.1038/s44318-024-00066-9)
Supplement: Supplementary file 5 — Source Data Fig. 5 [file 44318_2024_66_MOESM5_ESM.zip › Figure 4/F-230913-Rad18ser403 rescue SLX4 PLA/230813-SLX4-PLA-RAD18-RESCUE.xlsx]

## Sheet: Sheet1
siCon-	siCon+	siRad18-Vector	siRad18-WT	siRad18-403A	siRad18-403E	siRad18-PIP
16	5	8	12	4	8	3
13	9	3	8	3	3	4
3	13	8	9	7	9	6
8	9	6	5	6	5	4
5	10	7	4	8	2	5
2	5	5	6	7	13	4
1	3	2	12	6	10	4
13	10	7	13	5	2	3
6	5	6	3	4	2	3
11	10	9	6	3	3	5
14	9	15	3	6	5	7
10	9	5	3	3	7	2
8	13	15	8	3	9	6
7	4	16	3	8	9	3
12	2	11	2	10	9	7
8	4	13	12	3	9	2
2	9	3	15	6	13	4
11	9	8	5	5	6	2
6	7	4	8	5	8	4
9	6	2	11	10	5	11
11	10	3	10	5	8	3
12	8	1	11	8	5	6
2	7	4	3	2	9	4
8	5	11	13	9	3	6
5	18	7	4	4	6	2
7	15	10	11	8	3	11
8	14	3	12	5	11	11
2	18	7	9	4	4	4
7	15	8	3	10	11	6
4	11	9	11	9	6	5
2	8	4	9	5	10	3
4	2	2	11	9	8	2
2	5	11	4	4	8	4
2	2	3	4	2	15	6
4	13	2	15	5	7	7
4	5	11	11	5	5	2
5	12	11	7	11	8	6
3	20	4	5	7	3	4
5	11	9	9	11	2	3
2	9	8	9	3	5	12
3	11	11	6	7	14	6
7	15	5	10	3	4	10
8	13	8	5	2	6	2
4	17	8	14	3	5	3
5	23	12	16	8	8	5
2	13	6	9	8	7	7
4	5	3	13	4	10	3
3	16	5	4	6	8	9
2	13	8	7	7	4	11
4	4	5	8	5	6	4
6	13	4	6	2	4	4
3	10	3	13	6	9	5
7	14	10	16	6	3	4
5	8	5	9	5	2	11
5	12	7	17	2	9	4
7	6	14	14	6	13	10
10	8	9	18	6	4	3
7	12	9	6	5	9	0
3	8	6	6	4	6	4
5	12	13	9	5	5	6
7	5	6	20	6	5	8
2	14	14	13	3	5	4
2	12	6	10	9	9	6
9	7	5	13	3	7	8
7	9	12	8	3	2	4
4	9	7	12	7	13	6
4	7	4	8	6	8	3
8	6	7	7	5	8	2
7	5	3	15	7	4	6
6	3	2	14	8	6	6
13	8	4	12	10	6	4
6	9	9	5	7	11	3
1	7	6	21	7	9	3
7	9	10	9	6	5	8
10	6	12	23	7	9	4
8	10	7	20	10	4	3
11	3	8	12	2	4	4
3	7	4	9	1	4	9
8	9	3	8	4	8	6
3	11	4	10	11	7	7
8	7	11	5	6	5	11
11	5	12	8	5	3	11
16	2	5	10	8	3	5
7	11	6	15	4	4	8
5	5	5	3	12	3	4
6	13	4	12	5	8	5
7	11	5	10	8	6	12
4	9	2	7	10	11	16
8	6	6	12	3	5	5
2	2	11	12	6	4	5
4	7	4	11	1	3	5
2	6	11	9	5	2	4
4	8	6	15	6	10	7
7	8	10	12	7	15	5
13	13	3	7	2	7	3
10	7	4	14	4	4	3
8	3	5	2	7	2	3
6	12	2	2	3	2	3
13	7	1	13	7	9	4
14	9	1	11	4	5	5
5	10		20	7	5	4
5	12		11	3	11	4
6	6		4	9	2	5
5	9		5	3	7	7
11	10		11	4	5	10
13	14		5	6	4	4
3	6		1	6	5	8
7	11		2	7	5	6
14	10		6	3	5	5
7	6		9	3	6	7
10	8		14	5
3	7		15	9
10	12		16	5
3	13		5	4
2	10		9	3
10	7		6
8	7		3
7	10		11
6	12		9
3	11		14
8	9		9
6	12		10
4	6		13
13	9		2
6	9		14
7	9		19
4	10		17
15	2		5
2	2		5
3	7
10	7
6	5
	18
	13
	10
	12
	9
	12
	11
	15
	9
	12
	8
	7
	7
	13
	4
	8
	11
	20
	9
	13
	19
	9
	11
	2
	3
	6
	16
	7
	16
	17
	11
	9
	13
	16
	8
	22
	10
	3
	7
	7
	12
