# Supplementary material for: ATR limits Rad18-mediated PCNA monoubiquitination to preserve replication fork and telomerase-independent telomere stability
Source: EMBO J. 2024 Mar 11;43(7):9. doi: 10.1038/s44318-024-00066-9 (PMC10987609; doi:10.1038/s44318-024-00066-9)
Supplement: Supplementary file 5 — Source Data Fig. 5 [file 44318_2024_66_MOESM5_ESM.zip › Figure 4/D-210918-Rad18 kd SLX4 PLA/210918-SLX4-PLA-RAD18-KNOCKDOWN.xlsx]

## Sheet: Sheet1
siCon-NT	siCon-HU+ATRi	siRad18#1-HU+ATRi	siRad18#2-HU+ATRi
4	14	4	5
3	5	7	6
4	12	2	5
4	3	7	7
6	7	7	5
6	12	4	3
3	15	6	5
3	6	2	3
5	10	3	7
8	6	3	3
5	9	3	5
7	10	4	9
2	7	2	4
4	4	10	3
6	2	6	3
4	9	6	5
5	14	4	5
2	6	2	4
2	7	6	6
2	9	3	6
10	6	2	6
3	9	6	4
4	9	5	5
7	6	5	6
7	8	4	7
5	10	5	5
6	14	3	8
10	8	3	4
5	7	8	5
3	5	8	3
4	3	6	5
6	13	6	4
4	6	8	5
3	5	2	5
3	2	2	2
3	9	3	2
6	10	7	2
6	9	2	4
10	8	4	3
3	9	5	6
3	5	3	8
3	9	4	3
2	6	5	6
3	9	3	4
3	7	3	2
5	6	2	3
4	9	9	6
6	9	4	6
9	10	4	3
2	9	5	4
4	10	3	5
8	11	4	4
4	7	5	2
5	4	7	3
3	3	3	4
5	4	6	5
7	7	6	2
3	8	2	2
2	10	4	7
2	6	3	5
3	7	4	2
4	5	4	7
6	7	15	4
3	11	7	2
3	8	4	3
2	6	4	5
4	8	4	5
5	7	9	4
4	9	3	5
4	12	4	6
5	7	4	8
6	14	3	3
5	9	7	2
6	6	6	4
4	6	2	4
5	6	5	2
3	12	6	6
4	8	3	6
3	13	5	2
3	6	6	5
5	5	3	12
2	12	4	5
8	7	7	7
6	11	5	4
7	13	5	8
5	12	8	6
7	8	8	5
7	6	3	3
2	5	4	8
5	5	4	5
3	9	5	4
8	3	5	4
4	3	2	4
2	7	5	4
8	4	3	6
4	18	5	3
7	8	8	3
2	7	5	4
6	6	11	5
4	11	6	4
6		6	6
5		7	7
5		8	4
4
5
8
3
2
9
3
2
4
5
6
5
8
6
8
10
3
5
9
6
6
7
3
7
5
3
7
