# Supplementary material for: ATR limits Rad18-mediated PCNA monoubiquitination to preserve replication fork and telomerase-independent telomere stability
Source: EMBO J. 2024 Mar 11;43(7):9. doi: 10.1038/s44318-024-00066-9 (PMC10987609; doi:10.1038/s44318-024-00066-9)
Supplement: Supplementary file 5 — Source Data Fig. 5 [file 44318_2024_66_MOESM5_ESM.zip › Figure 4/B-210713-SLX4-PLA/230713-SLX4-PLA.xlsx]

## Sheet: Sheet1
siCon	siCon-HU	siCon-HU+ATRi	siSLX4#1-HU+ATRi
11	6	4	4
13	10	14	6
11	4	7	7
11	8	14	6
10	9	7	8
7	13	17	0
5	7	13	6
7	8	16	2
4	8	13	7
7	6	15	1
3	6	17	4
6	9	8	7
5	8	9	2
4	3	5	2
4	16	8	0
3	8	18	0
7	7	15	0
7	7	13	2
9	3	12	6
3	9	12	3
4	4	8	2
7	6	16	5
8	4	9	6
6	11	19	0
6	10	9	3
8	12	10	7
4	8	10	6
6	2	9	5
4	5	18	1
8	8	5	6
12	9	7	1
9	5	12	3
11	7	16	6
15	6	18	3
12	5	18	3
5	7	11	5
5	8	7	5
11	6	9	8
7	3	9	3
7	6	9	5
9	4	14	7
5	5	9	3
10	3	9	0
18	7	10	2
6	6	13	3
4	6	10	4
4	6	13	2
4	15	6	4
15	9	10	1
5	7	7	7
5	5	7	0
8	4	12	0
10	6	7	7
10	3	7	0
9	10	12	4
5	15	7	6
11	7	15	11
7	5	4	5
8	6	10	6
10	6	10	11
6	6	12	5
6	5	15	5
11	8	10	3
7	8	10	4
10	8	11	5
11	9	6	2
6	8	10	0
10	11	16	0
7	10	14	0
3	11	7	3
5	4	8	7
10	3	8	1
7	7	9	2
11	4	5	6
6	4	8	4
14	7	7	0
15	10	14	0
5	9	11	4
14	11	22	3
7	7	13	3
8	10	10	2
9	10	14	3
8	9	11	2
4	7	15	0
4	11	8	0
4	10	6	5
2	7	12	6
7	8	17	14
10	7	13	1
6	7	12	6
8	7	9	5
4	6	14	7
6	4	18	5
5	7	5	0
4	10	3	0
5	6	11	0
11	8	10	3
11	4	12	2
13	7	17	0
11	8	11	5
7	11	6	2
10	12	13	0
5	10	9	1
7	0	13	1
	13	18	2
	9	18	1
	9	15	4
	9	10	2
	4	9	0
	10	9	0
	14	5	0
	12	6	3
	6	12	0
	7	10	0
	11	16	0
	12	7
	8
	10
	9
	10
	10
	5
	7
	7
