# Supplementary material for: ATR limits Rad18-mediated PCNA monoubiquitination to preserve replication fork and telomerase-independent telomere stability
Source: EMBO J. 2024 Mar 11;43(7):9. doi: 10.1038/s44318-024-00066-9 (PMC10987609; doi:10.1038/s44318-024-00066-9)
Supplement: Supplementary file 6 — Source Data Fig. 6 [file 44318_2024_66_MOESM6_ESM.zip]

Archive with 80 entries (70 files):
- Figure 6/
- Figure 6/.DS_Store
- __MACOSX/Figure 6/._.DS_Store
- Figure 6/F-230411-image-SLX4:TRF1-PLA/
- Figure 6/G-230411-SLX4:TRF1-PLA/
- Figure 6/B-220910-U2OS-PCNA-ENDO-Thy-CDK1i/
- Figure 6/J-230909-KnockDown-Western/
- Figure 6/I-230903-ALT-C circle Blot/
- Figure 6/D-231110-image-PLA-U2OS-G1:S:G2-SLX4-TRF1/
- Figure 6/C-PCNA-Ub-U2OS-G2:S/
- Figure 6/A-220726-cell cycle-flow/
- Figure 6/E-231110-PLA-U2OS-G1:S:G2-SLX4-TRF1/
- Figure 6/F-230411-image-SLX4:TRF1-PLA/.DS_Store
- __MACOSX/Figure 6/F-230411-image-SLX4:TRF1-PLA/._.DS_Store
- Figure 6/F-230411-image-SLX4:TRF1-PLA/Rad18#1.tif
- __MACOSX/Figure 6/F-230411-image-SLX4:TRF1-PLA/._Rad18#1.tif
- Figure 6/F-230411-image-SLX4:TRF1-PLA/Rad18#2.tif
- __MACOSX/Figure 6/F-230411-image-SLX4:TRF1-PLA/._Rad18#2.tif
- Figure 6/F-230411-image-SLX4:TRF1-PLA/SLX4#1.tif
- __MACOSX/Figure 6/F-230411-image-SLX4:TRF1-PLA/._SLX4#1.tif
- Figure 6/F-230411-image-SLX4:TRF1-PLA/con+.tif
- __MACOSX/Figure 6/F-230411-image-SLX4:TRF1-PLA/._con+.tif
- Figure 6/F-230411-image-SLX4:TRF1-PLA/con-.tif
- __MACOSX/Figure 6/F-230411-image-SLX4:TRF1-PLA/._con-.tif
- Figure 6/G-230411-SLX4:TRF1-PLA/.DS_Store
- __MACOSX/Figure 6/G-230411-SLX4:TRF1-PLA/._.DS_Store
- Figure 6/G-230411-SLX4:TRF1-PLA/TRF1-SLX4-PLA-HU+ATRi.xlsx
- __MACOSX/Figure 6/G-230411-SLX4:TRF1-PLA/._TRF1-SLX4-PLA-HU+ATRi.xlsx
- Figure 6/B-220910-U2OS-PCNA-ENDO-Thy-CDK1i/pcna-ub-long.jpg
- __MACOSX/Figure 6/B-220910-U2OS-PCNA-ENDO-Thy-CDK1i/._pcna-ub-long.jpg
- Figure 6/B-220910-U2OS-PCNA-ENDO-Thy-CDK1i/pcna-ub-short.jpg
- __MACOSX/Figure 6/B-220910-U2OS-PCNA-ENDO-Thy-CDK1i/._pcna-ub-short.jpg
- Figure 6/J-230909-KnockDown-Western/.DS_Store
- __MACOSX/Figure 6/J-230909-KnockDown-Western/._.DS_Store
- Figure 6/J-230909-KnockDown-Western/Rad18-Knockdown.jpg
- __MACOSX/Figure 6/J-230909-KnockDown-Western/._Rad18-Knockdown.jpg
- Figure 6/J-230909-KnockDown-Western/GAPDH.jpg
- __MACOSX/Figure 6/J-230909-KnockDown-Western/._GAPDH.jpg
- Figure 6/J-230909-KnockDown-Western/slx4-Knockdown.jpg
- __MACOSX/Figure 6/J-230909-KnockDown-Western/._slx4-Knockdown.jpg
- Figure 6/I-230903-ALT-C circle Blot/.DS_Store
- __MACOSX/Figure 6/I-230903-ALT-C circle Blot/._.DS_Store
- Figure 6/I-230903-ALT-C circle Blot/ALT-Blot.jpg
- __MACOSX/Figure 6/I-230903-ALT-C circle Blot/._ALT-Blot.jpg
- Figure 6/I-230903-ALT-C circle Blot/ALT-blot-Raw.xlsx
- __MACOSX/Figure 6/I-230903-ALT-C circle Blot/._ALT-blot-Raw.xlsx
- Figure 6/D-231110-image-PLA-U2OS-G1:S:G2-SLX4-TRF1/.DS_Store
- __MACOSX/Figure 6/D-231110-image-PLA-U2OS-G1:S:G2-SLX4-TRF1/._.DS_Store
- Figure 6/D-231110-image-PLA-U2OS-G1:S:G2-SLX4-TRF1/G1-.tif
- __MACOSX/Figure 6/D-231110-image-PLA-U2OS-G1:S:G2-SLX4-TRF1/._G1-.tif
- Figure 6/D-231110-image-PLA-U2OS-G1:S:G2-SLX4-TRF1/G1+.tif
- __MACOSX/Figure 6/D-231110-image-PLA-U2OS-G1:S:G2-SLX4-TRF1/._G1+.tif
- Figure 6/D-231110-image-PLA-U2OS-G1:S:G2-SLX4-TRF1/G2+.tif
- __MACOSX/Figure 6/D-231110-image-PLA-U2OS-G1:S:G2-SLX4-TRF1/._G2+.tif
- Figure 6/D-231110-image-PLA-U2OS-G1:S:G2-SLX4-TRF1/G2-.tif
- __MACOSX/Figure 6/D-231110-image-PLA-U2OS-G1:S:G2-SLX4-TRF1/._G2-.tif
- Figure 6/D-231110-image-PLA-U2OS-G1:S:G2-SLX4-TRF1/S-.tif
- __MACOSX/Figure 6/D-231110-image-PLA-U2OS-G1:S:G2-SLX4-TRF1/._S-.tif
- Figure 6/D-231110-image-PLA-U2OS-G1:S:G2-SLX4-TRF1/S+.tif
- __MACOSX/Figure 6/D-231110-image-PLA-U2OS-G1:S:G2-SLX4-TRF1/._S+.tif
- Figure 6/C-PCNA-Ub-U2OS-G2:S/PCNA-long-G2-S.tif
- __MACOSX/Figure 6/C-PCNA-Ub-U2OS-G2:S/._PCNA-long-G2-S.tif
- Figure 6/C-PCNA-Ub-U2OS-G2:S/PCNA-short-G2-S.tif
- __MACOSX/Figure 6/C-PCNA-Ub-U2OS-G2:S/._PCNA-short-G2-S.tif
- Figure 6/C-PCNA-Ub-U2OS-G2:S/.DS_Store
- __MACOSX/Figure 6/C-PCNA-Ub-U2OS-G2:S/._.DS_Store
- Figure 6/C-PCNA-Ub-U2OS-G2:S/H3.jpg
- __MACOSX/Figure 6/C-PCNA-Ub-U2OS-G2:S/._H3.jpg
- Figure 6/A-220726-cell cycle-flow/Asynchronous.png
- __MACOSX/Figure 6/A-220726-cell cycle-flow/._Asynchronous.png
- Figure 6/A-220726-cell cycle-flow/.DS_Store
- __MACOSX/Figure 6/A-220726-cell cycle-flow/._.DS_Store
- Figure 6/A-220726-cell cycle-flow/G2 Phase.png
- __MACOSX/Figure 6/A-220726-cell cycle-flow/._G2 Phase.png
- Figure 6/A-220726-cell cycle-flow/S phase.png
- __MACOSX/Figure 6/A-220726-cell cycle-flow/._S phase.png
- Figure 6/E-231110-PLA-U2OS-G1:S:G2-SLX4-TRF1/.DS_Store
- __MACOSX/Figure 6/E-231110-PLA-U2OS-G1:S:G2-SLX4-TRF1/._.DS_Store
- Figure 6/E-231110-PLA-U2OS-G1:S:G2-SLX4-TRF1/231110-U2OS-cell-cycle-PLA-SLX4-TRF1.xlsx
- __MACOSX/Figure 6/E-231110-PLA-U2OS-G1:S:G2-SLX4-TRF1/._231110-U2OS-cell-cycle-PLA-SLX4-TRF1.xlsx
