# Supplementary material for: ATR limits Rad18-mediated PCNA monoubiquitination to preserve replication fork and telomerase-independent telomere stability
Source: EMBO J. 2024 Mar 11;43(7):9. doi: 10.1038/s44318-024-00066-9 (PMC10987609; doi:10.1038/s44318-024-00066-9)
Supplement: Supplementary file 6 — Source Data Fig. 6 [file 44318_2024_66_MOESM6_ESM.zip › Figure 6/G-230411-SLX4:TRF1-PLA/TRF1-SLX4-PLA-HU+ATRi.xlsx]

## Sheet: Sheet1
siCon-	siCon+	siSLX4	siRad18#1	siRad18#2
27	19	6	11	21
12	15	2	11	13
36	22	4	27	15
27	18	1	9	15
28	30	3	14	20
23	12	5	24	19
19	22	5	19	24
27	19	7	13	24
17	30	6	18	18
24	19	5	15	30
13	25	8	22	32
9	32	6	15	37
22	18	1	8	20
35	33	1	17	17
17	30	4	8	28
20	30	5	27	28
27	28	4	11	20
19	28	2	13	28
13	30	4	15	12
17	28	10	19	15
21	18	5	15	15
23	27	2	11	20
33	26	2	8	17
26	30	5	2	13
23	19	5	5	19
9	25	9	12	33
14	30	3	11	16
23	28	5	7	12
24	21	5	14	10
13	18	0	19	15
19	16	1	8	17
5	27	7	8	13
19	16	6	8	30
7	33	4	2	33
20	16	0	14	13
28	15	4	4	15
23	26	1	6	16
13	38	1	19	13
11	38	4	14	22
15	18	1	19	21
25	26	7	19	28
26	35	2	10	25
9	29	3	25	18
13	30	2	24	9
15	26	3	12	13
17	28	1	11	9
13	35	7	17	15
22	28	4	19	32
19	26	1	25	11
14	15	4	24	28
11	16	5	14	27
36	27	6	19	22
11	28	6	26	19
8	22	6	12	17
17	16	1	21	17
8	40	0	15	17
12	32	6	20	15
25	29	4	15	9
32	17	5	13	18
15	9	3	11	12
15	33	3	5	7
17	30	1	11	18
13	20	2	10	20
22	36	0	19	15
32	14	0	26	16
10	18	3	12	10
36	20	5	21	24
15	36	5	24	25
11	14	3	19	10
10	28	2	17	15
22	25	4	13	25
22	33	3	18	10
30	39	0	35	21
15	6	0	20	26
18	35	3	24	11
24	31	3	22	10
13	29	0	15	16
21	27	4	10	26
23	28	6	12	27
40	19	4	20	9
28	23	2	21	24
24	26	6	15	20
9	36	10	19	14
22	9	8	9	12
36	20	2	7	9
24	20	2	3	16
20	18	1	38	22
18	22	2	18	26
13	11	4	11	19
26	20	6	3	19
15	13	1	8	15
16	18	7	5	9
10	15	1	11	25
16	25	8	21	19
27	28	2	21	20
19	21	6	8	32
10	12	4	19	17
6	13	6	16	13
11	27	0	11	9
24	22	4	5	10
	8	1	18	9
	17	2	21	11
	42	6	18	23
		4	17	15
		6		17
		6		15
		3		10
		1		11
		4		11
		2		20
		4		20
		4		12
		3		9
		6		15
		4		17
		1		14
		7		15
				22
				25
				7
				8
				17
				12
				23
				23
				20
				17
				15
				29
				22
				27
				12
				16
				23
				13
				17
				21
				25
				11
				9
