# Supplementary material for: ATR limits Rad18-mediated PCNA monoubiquitination to preserve replication fork and telomerase-independent telomere stability
Source: EMBO J. 2024 Mar 11;43(7):9. doi: 10.1038/s44318-024-00066-9 (PMC10987609; doi:10.1038/s44318-024-00066-9)
Supplement: Supplementary file 6 — Source Data Fig. 6 [file 44318_2024_66_MOESM6_ESM.zip › Figure 6/I-230903-ALT-C circle Blot/ALT-blot-Raw.xlsx]

## Sheet: Sheet 1 - ALT-Raw-0903
ALT-Raw-0903
	Exp1	Exp2	Exp3
siCon-	98	157	94
siCon+	69	59	32
siSLX4-	221	226	218
siSLX4+	210	229	215
siRad18#1-	228	175	190
siRad18#1+	235	186	190
siRad18#2-	245	244	245
siRad18#2+	246	231	245
siCon-/siCon+	0.704082	0.375796	0.340426
siSLX4-/siSLX4+	0.950226	1.01327	0.986239
siRad18#1-/siRad18#1+	1.0307	1.06286	1
siRad#2-/siRad18#2+	1.00408	0.946721	1
