# Supplementary material for: ATR limits Rad18-mediated PCNA monoubiquitination to preserve replication fork and telomerase-independent telomere stability
Source: EMBO J. 2024 Mar 11;43(7):9. doi: 10.1038/s44318-024-00066-9 (PMC10987609; doi:10.1038/s44318-024-00066-9)
Supplement: Supplementary file 6 — Source Data Fig. 6 [file 44318_2024_66_MOESM6_ESM.zip › Figure 6/E-231110-PLA-U2OS-G1:S:G2-SLX4-TRF1/231110-U2OS-cell-cycle-PLA-SLX4-TRF1.xlsx]

## Sheet: Sheet1
G1-NT	G1-HU+ATRi	S Phase-NT	S Phase-HU+ATRi	G2-NT	G2-HU+ATRi
19	20	16	27	14	28
17	16	24	34	9	13
11	25	29	26	3	11
11	19	17	50	4	10
9	24	29	19	6	17
13	15	22	22	4	15
13	19	29	19	6	16
9	22	22	34	10	8
16	16	30	18	8	18
14	13	30	15	3	20
13	9	21	27	8	10
22	9	16	35	8	12
12	8	21	19	8	7
18	20	38	26	6	8
16	7	24	28	6	16
12	16	28	31	8	17
13	19	20	35	7	8
9	24	42	25	10	18
16	11	26	13	8	13
17	12	22	13	4	15
8	12	30	12	9	10
7	10	45	31	6	9
9	20	28	23	9	17
15	7	26	42	8	18
17	10	18	30	9	14
15	10	23	32	9	15
15	5	36	25	12	21
13	9	14	26	8	15
25	14	13	16	7	15
20	10	37	22	10	13
15	18	47	30	12	18
15	16	32	25	6	10
16	10	20	43	9	6
10	15	15	17	11	14
15	17	29	24	6	11
18	17	29	31	10	7
17	21	19	25	11	14
16	18	15	33	5	14
8	22	15	30	14	15
16	15	29	52	10	10
17	15	9	24	7	23
21	10	13	18	11	14
10	12	17	28	10	9
20	25	24	35	5	25
10	9	25	21	7	10
15	9	27	12	15	12
21	16	21	30	12	12
9	14	22	28	9	12
10	8	28	33	12	10
14	16	34	24	7	13
9	12	34	25	11	20
13	18	43	25	11	16
7	13	44	28	6	13
8	9	45	24	5	9
10	12	26	12	6	25
14	6	36	47	7	6
8	10	21	29	8	21
10	15	21	34	3	13
11	7	6	18	12	10
14	4	8	14	9	11
12	9	13	25	8	8
18	7	31	26	10	6
11	17	30	20	6	4
10	28	35	21	9	6
9	12	35	27	8	9
9	11	30	29	14	7
18	8	28	14	11	15
16	15	18	16	6	14
5	7	34	24	4	8
6	14	19	25	4	12
5	11	14	16	7	12
9	13	7	48	9	8
7	13	26	23	6	4
12	11	24	20	9	4
16	13	27	23	6	18
14	18	27	28	5	12
13	15	18	25	5	12
15	13	25	23	8	10
9	15	6	27	7	11
10	8	30	34	5	15
23	13	23	16	8	15
14	15	20	24	6	8
9	17	37	25	5	9
7	15	35	25	15	18
7	11	32	61	6	15
8	10	23	20	12	8
11	12	28	21	15	10
10	9	38	17	12	14
6	12	22	19	9	4
8		14	35	5	12
12		10	18	8	10
14		11	23	7	7
16		20	23	10	18
9		12	33	3	16
17		19	33	11	7
17		13	18	6	14
9		11	21	8	13
8		8	21	10	10
14		19	27	10	7
4		20	26	8	19
7		16	18	13	15
5		16	11	6	16
7		12	17	5	10
13		14	30	6	14
23		6	11	6	7
6		7	22	11	8
8			21	11	16
